# Supplementary material for: Gene expression‐based drug repurposing to target aging
Source: Aging Cell. 2018 Aug 9;17(5):e12819. doi: 10.1111/acel.12819 (PMC6156541; doi:10.1111/acel.12819)
Supplement: Supplementary file 4 [file ACEL-17-e12819-s004.csv]

GO.ID	Term	Annotated	Significant	Expected	classicFisher	p.adjusted
GO:0035384	thioester biosynthetic process	27	6	0.56	1.5e-05	0.011798166666666667
GO:0071616	acyl-CoA biosynthetic process	27	6	0.56	1.5e-05	0.011798166666666667
GO:0007268	chemical synaptic transmission	321	19	6.7	2.9e-05	0.011798166666666667
GO:0098916	anterograde trans-synaptic signaling	321	19	6.7	2.9e-05	0.011798166666666667
GO:0099536	synaptic signaling	321	19	6.7	2.9e-05	0.011798166666666667
GO:0099537	trans-synaptic signaling	321	19	6.7	2.9e-05	0.011798166666666667
GO:0051188	cofactor biosynthetic process	64	8	1.34	4.7e-05	0.016171625000000002
GO:0006085	acetyl-CoA biosynthetic process	11	4	0.23	5.3e-05	0.016171625000000002
GO:0009108	coenzyme biosynthetic process	50	7	1.04	6.8e-05	0.01844311111111111
GO:0006637	acyl-CoA metabolic process	37	6	0.77	1.0e-04	0.02219090909090909
GO:0035383	thioester metabolic process	37	6	0.77	1.0e-04	0.02219090909090909
GO:0007270	neuron-neuron synaptic transmission	78	8	1.63	0.00020	0.040683333333333335
GO:0035249	synaptic transmission, glutamatergic	43	6	0.9	0.00024	0.045064615384615384
GO:0006732	coenzyme metabolic process	131	10	2.74	0.00037	0.06183866666666667
GO:0034220	ion transmembrane transport	389	19	8.12	0.00038	0.06183866666666667
GO:0051186	cofactor metabolic process	158	11	3.3	0.00041	0.062550625
GO:0006733	oxidoreduction coenzyme metabolic proces...	68	7	1.42	0.00049	0.07035823529411765
GO:0051966	regulation of synaptic transmission, glu...	33	5	0.69	0.00054	0.07066052631578948
GO:0006084	acetyl-CoA metabolic process	19	4	0.4	0.00055	0.07066052631578948
GO:0050804	modulation of synaptic transmission	170	11	3.55	0.00077	0.09397849999999999
GO:0007267	cell-cell signaling	754	28	15.74	0.00134	0.15575904761904763
GO:0032940	secretion by cell	468	20	9.77	0.00144	0.15977454545454547
GO:0007417	central nervous system development	441	19	9.21	0.00175	0.18572826086956523
GO:0044272	sulfur compound biosynthetic process	87	7	1.82	0.00212	0.20341666666666666
GO:0042762	regulation of sulfur metabolic process	13	3	0.27	0.00218	0.20341666666666666
GO:0061178	regulation of insulin secretion involved...	27	4	0.56	0.00218	0.20341666666666666
GO:0055085	transmembrane transport	523	21	10.92	0.00236	0.20341666666666666
GO:0009060	aerobic respiration	28	4	0.58	0.00251	0.20341666666666666
GO:0006887	exocytosis	198	11	4.13	0.00264	0.20341666666666666
GO:0098660	inorganic ion transmembrane transport	290	14	6.05	0.00265	0.20341666666666666
GO:0035235	ionotropic glutamate receptor signaling ...	14	3	0.29	0.00273	0.20341666666666666
GO:0007399	nervous system development	1027	34	21.44	0.00274	0.20341666666666666
GO:0051259	protein oligomerization	199	11	4.15	0.00275	0.20341666666666666
GO:0051193	regulation of cofactor metabolic process	30	4	0.63	0.00325	0.22375833333333334
GO:0051196	regulation of coenzyme metabolic process	30	4	0.63	0.00325	0.22375833333333334
GO:0006813	potassium ion transport	94	7	1.96	0.00330	0.22375833333333334
GO:0044699	single-organism process	4658	107	97.25	0.00360	0.22970435897435898
GO:0035305	negative regulation of dephosphorylation	31	4	0.65	0.00367	0.22970435897435898
GO:0035773	insulin secretion involved in cellular r...	31	4	0.65	0.00367	0.22970435897435898
GO:1903530	regulation of secretion by cell	304	14	6.35	0.00407	0.2423139024390244
GO:0006099	tricarboxylic acid cycle	16	3	0.33	0.00407	0.2423139024390244
GO:0022406	membrane docking	33	4	0.69	0.00462	0.2657977777777778
GO:0046487	glyoxylate metabolic process	17	3	0.35	0.00487	0.2657977777777778
GO:1903523	negative regulation of blood circulation	17	3	0.35	0.00487	0.2657977777777778
GO:0006811	ion transport	593	22	12.38	0.00490	0.2657977777777778
GO:0050805	negative regulation of synaptic transmis...	35	4	0.73	0.00573	0.30406369565217395
GO:0023061	signal release	220	11	4.59	0.00590	0.30642340425531917
GO:0017157	regulation of exocytosis	82	6	1.71	0.00701	0.34413313725490197
GO:0046903	secretion	537	20	11.21	0.00709	0.34413313725490197
GO:0044700	single organism signaling	2518	66	52.57	0.00712	0.34413313725490197
GO:0098662	inorganic cation transmembrane transport	258	12	5.39	0.00719	0.34413313725490197
GO:0023052	signaling	2523	66	52.68	0.00752	0.3480685185185185
GO:0007154	cell communication	2524	66	52.7	0.00760	0.3480685185185185
GO:0007215	glutamate receptor signaling pathway	38	4	0.79	0.00770	0.3480685185185185
GO:0006090	pyruvate metabolic process	61	5	1.27	0.00853	0.3653496721311475
GO:0008203	cholesterol metabolic process	61	5	1.27	0.00853	0.3653496721311475
GO:0051260	protein homooligomerization	112	7	2.34	0.00859	0.3653496721311475
GO:0046883	regulation of hormone secretion	141	8	2.94	0.00892	0.3653496721311475
GO:0097306	cellular response to alcohol	21	3	0.44	0.00896	0.3653496721311475
GO:0051046	regulation of secretion	333	14	6.95	0.00899	0.3653496721311475
GO:1902652	secondary alcohol metabolic process	62	5	1.29	0.00913	0.3653496721311475
GO:0006629	lipid metabolic process	555	20	11.59	0.01011	0.39704390625
GO:0019362	pyridine nucleotide metabolic process	64	5	1.34	0.01041	0.39704390625
GO:0046496	nicotinamide nucleotide metabolic proces...	64	5	1.34	0.01041	0.39704390625
GO:0007611	learning or memory	118	7	2.46	0.01128	0.4236073846153846
GO:0016125	sterol metabolic process	66	5	1.38	0.01180	0.43245776119402984
GO:0015672	monovalent inorganic cation transport	210	10	4.38	0.01187	0.43245776119402984
GO:0070925	organelle assembly	211	10	4.41	0.01225	0.4397389705882353
GO:0044763	single-organism cellular process	4328	100	90.36	0.01284	0.4519240277777778
GO:0006513	protein monoubiquitination	24	3	0.5	0.01304	0.4519240277777778
GO:0006790	sulfur compound metabolic process	151	8	3.15	0.01318	0.4519240277777778
GO:0072524	pyridine-containing compound metabolic p...	68	5	1.42	0.01333	0.4519240277777778
GO:0098655	cation transmembrane transport	282	12	5.89	0.01404	0.46947452054794525
GO:0010638	positive regulation of organelle organiz...	249	11	5.2	0.01431	0.4720366216216216
GO:0008202	steroid metabolic process	124	7	2.59	0.01455	0.47355400000000003
GO:0050796	regulation of insulin secretion	97	6	2.03	0.01539	0.49430250000000003
GO:0010923	negative regulation of phosphatase activ...	26	3	0.54	0.01625	0.5085416666666667
GO:0048278	vesicle docking	26	3	0.54	0.01625	0.5085416666666667
GO:0033865	nucleoside bisphosphate metabolic proces...	10	2	0.21	0.01743	0.5188613414634147
GO:0033875	ribonucleoside bisphosphate metabolic pr...	10	2	0.21	0.01743	0.5188613414634147
GO:0034032	purine nucleoside bisphosphate metabolic...	10	2	0.21	0.01743	0.5188613414634147
GO:0060841	venous blood vessel development	10	2	0.21	0.01743	0.5188613414634147
GO:1990542	mitochondrial transmembrane transport	27	3	0.56	0.01801	0.5269193103448276
GO:0050890	cognition	130	7	2.71	0.01845	0.5269193103448276
GO:0045921	positive regulation of exocytosis	49	4	1.02	0.01856	0.5269193103448276
GO:0035303	regulation of dephosphorylation	74	5	1.55	0.01867	0.5269193103448276
GO:0046879	hormone secretion	161	8	3.36	0.01878	0.5269193103448276
GO:0044281	small molecule metabolic process	833	26	17.39	0.02018	0.5577154347826088
GO:0007216	G-protein coupled glutamate receptor sig...	11	2	0.23	0.02102	0.5577154347826088
GO:0032402	melanosome transport	11	2	0.23	0.02102	0.5577154347826088
GO:0048791	calcium ion-regulated exocytosis of neur...	11	2	0.23	0.02102	0.5577154347826088
GO:0070125	mitochondrial translational elongation	11	2	0.23	0.02102	0.5577154347826088
GO:0009914	hormone transport	165	8	3.45	0.02144	0.5601452631578948
GO:0071804	cellular potassium ion transport	77	5	1.61	0.02180	0.5601452631578948
GO:0071805	potassium ion transmembrane transport	77	5	1.61	0.02180	0.5601452631578948
GO:0042180	cellular ketone metabolic process	106	6	2.21	0.02286	0.5795487628865978
GO:0006066	alcohol metabolic process	136	7	2.84	0.02303	0.5795487628865978
GO:0032400	melanosome localization	12	2	0.25	0.02488	0.6013077227722772
GO:0032401	establishment of melanosome localization	12	2	0.25	0.02488	0.6013077227722772
GO:0032456	endocytic recycling	12	2	0.25	0.02488	0.6013077227722772
GO:0051904	pigment granule transport	12	2	0.25	0.02488	0.6013077227722772
GO:0007613	memory	54	4	1.13	0.02560	0.6106708620689655
GO:0006695	cholesterol biosynthetic process	31	3	0.65	0.02606	0.6106708620689655
GO:1902653	secondary alcohol biosynthetic process	31	3	0.65	0.02606	0.6106708620689655
GO:0030001	metal ion transport	345	13	7.2	0.02676	0.6106708620689655
GO:1903532	positive regulation of secretion by cell	173	8	3.61	0.02753	0.6106708620689655
GO:0016126	sterol biosynthetic process	32	3	0.67	0.02833	0.6106708620689655
GO:0033043	regulation of organelle organization	461	16	9.63	0.02899	0.6106708620689655
GO:0010971	positive regulation of G2/M transition o...	13	2	0.27	0.02901	0.6106708620689655
GO:0051875	pigment granule localization	13	2	0.27	0.02901	0.6106708620689655
GO:0051905	establishment of pigment granule localiz...	13	2	0.27	0.02901	0.6106708620689655
GO:0070723	response to cholesterol	13	2	0.27	0.02901	0.6106708620689655
GO:1902751	positive regulation of cell cycle G2/M p...	13	2	0.27	0.02901	0.6106708620689655
GO:0030073	insulin secretion	112	6	2.34	0.02902	0.6106708620689655
GO:0048588	developmental cell growth	112	6	2.34	0.02902	0.6106708620689655
GO:0090276	regulation of peptide hormone secretion	112	6	2.34	0.02902	0.6106708620689655
GO:1990138	neuron projection extension	84	5	1.75	0.03040	0.6142516393442623
GO:0007264	small GTPase mediated signal transductio...	244	10	5.09	0.03045	0.6142516393442623
GO:0044765	single-organism transport	1202	34	25.1	0.03049	0.6142516393442623
GO:0008637	apoptotic mitochondrial changes	57	4	1.19	0.03050	0.6142516393442623
GO:0046165	alcohol biosynthetic process	57	4	1.19	0.03050	0.6142516393442623
GO:0007193	adenylate cyclase-inhibiting G-protein c...	33	3	0.69	0.03070	0.6142516393442623
GO:0016358	dendrite development	114	6	2.38	0.03130	0.6211650406504065
GO:0071333	cellular response to glucose stimulus	58	4	1.21	0.03225	0.6318216279069768
GO:1901564	organonitrogen compound metabolic proces...	911	27	19.02	0.03284	0.6318216279069768
GO:0001836	release of cytochrome c from mitochondri...	34	3	0.71	0.03317	0.6318216279069768
GO:0008299	isoprenoid biosynthetic process	14	2	0.29	0.03339	0.6318216279069768
GO:0035336	long-chain fatty-acyl-CoA metabolic proc...	14	2	0.29	0.03339	0.6318216279069768
GO:0035338	long-chain fatty-acyl-CoA biosynthetic p...	14	2	0.29	0.03339	0.6318216279069768
GO:0002791	regulation of peptide secretion	116	6	2.42	0.03368	0.6324067692307692
GO:0006996	organelle organization	1256	35	26.22	0.03431	0.6379810884353743
GO:0090087	regulation of peptide transport	117	6	2.44	0.03492	0.6379810884353743
GO:0000045	autophagosome assembly	35	3	0.73	0.03575	0.6379810884353743
GO:0071326	cellular response to monosaccharide stim...	60	4	1.25	0.03591	0.6379810884353743
GO:0071331	cellular response to hexose stimulus	60	4	1.25	0.03591	0.6379810884353743
GO:1902115	regulation of organelle assembly	60	4	1.25	0.03591	0.6379810884353743
GO:0034765	regulation of ion transmembrane transpor...	183	8	3.82	0.03674	0.6379810884353743
GO:0006812	cation transport	400	14	8.35	0.03784	0.6379810884353743
GO:0006536	glutamate metabolic process	15	2	0.31	0.03801	0.6379810884353743
GO:0035774	positive regulation of insulin secretion...	15	2	0.31	0.03801	0.6379810884353743
GO:0036314	response to sterol	15	2	0.31	0.03801	0.6379810884353743
GO:0043267	negative regulation of potassium ion tra...	15	2	0.31	0.03801	0.6379810884353743
GO:0045214	sarcomere organization	15	2	0.31	0.03801	0.6379810884353743
GO:0046949	fatty-acyl-CoA biosynthetic process	15	2	0.31	0.03801	0.6379810884353743
GO:2000785	regulation of autophagosome assembly	15	2	0.31	0.03801	0.6379810884353743
GO:1902578	single-organism localization	1310	36	27.35	0.03830	0.6379810884353743
GO:1905037	autophagosome organization	36	3	0.75	0.03842	0.6379810884353743
GO:0060560	developmental growth involved in morphog...	120	6	2.51	0.03881	0.6401027702702702
GO:0097305	response to alcohol	90	5	1.88	0.03926	0.6431789261744968
GO:0090150	establishment of protein localization to...	153	7	3.19	0.04015	0.6533743333333333
GO:0051047	positive regulation of secretion	187	8	3.9	0.04094	0.6578418238993711
GO:1901800	positive regulation of proteasomal prote...	37	3	0.77	0.04119	0.6578418238993711
GO:0009065	glutamine family amino acid catabolic pr...	16	2	0.33	0.04285	0.6578418238993711
GO:0010447	response to acidic pH	16	2	0.33	0.04285	0.6578418238993711
GO:0031122	cytoplasmic microtubule organization	16	2	0.33	0.04285	0.6578418238993711
GO:0032469	endoplasmic reticulum calcium ion homeos...	16	2	0.33	0.04285	0.6578418238993711
GO:0032543	mitochondrial translation	16	2	0.33	0.04285	0.6578418238993711
GO:0035337	fatty-acyl-CoA metabolic process	16	2	0.33	0.04285	0.6578418238993711
GO:0090200	positive regulation of release of cytoch...	16	2	0.33	0.04285	0.6578418238993711
GO:0050708	regulation of protein secretion	189	8	3.95	0.04316	0.6584597499999999
GO:0071322	cellular response to carbohydrate stimul...	64	4	1.34	0.04395	0.6638917283950618
GO:0040014	regulation of multicellular organism gro...	38	3	0.79	0.04406	0.6638917283950618
GO:0001678	cellular glucose homeostasis	65	4	1.36	0.04611	0.6905184662576687
GO:0034762	regulation of transmembrane transport	192	8	4.01	0.04663	0.6921462721893491
GO:0051130	positive regulation of cellular componen...	570	18	11.9	0.04738	0.6921462721893491
GO:0009117	nucleotide metabolic process	300	11	6.26	0.04756	0.6921462721893491
GO:0002181	cytoplasmic translation	17	2	0.35	0.04792	0.6921462721893491
GO:0003091	renal water homeostasis	17	2	0.35	0.04792	0.6921462721893491
GO:0046676	negative regulation of insulin secretion	17	2	0.35	0.04792	0.6921462721893491
GO:0048638	regulation of developmental growth	160	7	3.34	0.04913	0.7024809659090909
GO:0048812	neuron projection morphogenesis	302	11	6.31	0.04949	0.7024809659090909
GO:0032024	positive regulation of insulin secretion	40	3	0.84	0.05009	0.7024809659090909
GO:0006753	nucleoside phosphate metabolic process	303	11	6.33	0.05047	0.7024809659090909
GO:0030048	actin filament-based movement	67	4	1.4	0.05059	0.7024809659090909
GO:0045333	cellular respiration	67	4	1.4	0.05059	0.7024809659090909
GO:0048878	chemical homeostasis	495	16	10.34	0.05065	0.7024809659090909
GO:0032990	cell part morphogenesis	379	13	7.91	0.05115	0.7054076271186441
GO:0006796	phosphate-containing compound metabolic ...	1384	37	28.9	0.05166	0.7084385393258427
GO:2000649	regulation of sodium ion transmembrane t...	18	2	0.38	0.05319	0.7181395027624309
GO:0032092	positive regulation of protein binding	41	3	0.86	0.05325	0.7181395027624309
GO:0043648	dicarboxylic acid metabolic process	41	3	0.86	0.05325	0.7181395027624309
GO:0006793	phosphorus metabolic process	1388	37	28.98	0.05367	0.7198267582417583
GO:1901615	organic hydroxy compound metabolic proce...	198	8	4.13	0.05412	0.721895737704918
GO:0010817	regulation of hormone levels	234	9	4.89	0.05482	0.7258694086021504
GO:2001235	positive regulation of apoptotic signali...	99	5	2.07	0.05525	0.7258694086021504
GO:0071248	cellular response to metal ion	69	4	1.44	0.05531	0.7258694086021504
GO:0051049	regulation of transport	829	24	17.31	0.05563	0.7261648663101604
GO:0006091	generation of precursor metabolites and ...	165	7	3.45	0.05627	0.7306120744680852
GO:0046887	positive regulation of hormone secretion	70	4	1.46	0.05775	0.7434299481865285
GO:0016574	histone ubiquitination	19	2	0.4	0.05866	0.7434299481865285
GO:0044088	regulation of vacuole organization	19	2	0.4	0.05866	0.7434299481865285
GO:0048841	regulation of axon extension involved in...	19	2	0.4	0.05866	0.7434299481865285
GO:0030072	peptide hormone secretion	133	6	2.78	0.05878	0.7434299481865285
GO:0032880	regulation of protein localization	466	15	9.73	0.05940	0.747398969072165
GO:0022607	cellular component assembly	1093	30	22.82	0.06042	0.7538455612244898
GO:0010506	regulation of autophagy	134	6	2.8	0.06053	0.7538455612244898
GO:0010038	response to metal ion	168	7	3.51	0.06085	0.7539840101522843
GO:0044711	single-organism biosynthetic process	589	18	12.3	0.06168	0.754714951923077
GO:0010646	regulation of cell communication	1404	37	29.31	0.06231	0.754714951923077
GO:0042391	regulation of membrane potential	169	7	3.53	0.06243	0.754714951923077
GO:0038095	Fc-epsilon receptor signaling pathway	72	4	1.5	0.06281	0.754714951923077
GO:0044708	single-organism behavior	205	8	4.28	0.06380	0.754714951923077
GO:0032989	cellular component morphogenesis	551	17	11.5	0.06384	0.754714951923077
GO:0006378	mRNA polyadenylation	20	2	0.42	0.06431	0.754714951923077
GO:0010043	response to zinc ion	20	2	0.42	0.06431	0.754714951923077
GO:0030431	sleep	20	2	0.42	0.06431	0.754714951923077
GO:0043631	RNA polyadenylation	20	2	0.42	0.06431	0.754714951923077
GO:0090184	positive regulation of kidney developmen...	20	2	0.42	0.06431	0.754714951923077
GO:0050714	positive regulation of protein secretion	104	5	2.17	0.06555	0.7586400930232559
GO:0006810	transport	1863	47	38.9	0.06597	0.7586400930232559
GO:0048699	generation of neurons	677	20	14.14	0.06651	0.7586400930232559
GO:0007005	mitochondrion organization	207	8	4.32	0.06675	0.7586400930232559
GO:0019217	regulation of fatty acid metabolic proce...	45	3	0.94	0.06682	0.7586400930232559
GO:0060996	dendritic spine development	45	3	0.94	0.06682	0.7586400930232559
GO:2001257	regulation of cation channel activity	45	3	0.94	0.06682	0.7586400930232559
GO:0006006	glucose metabolic process	105	5	2.19	0.06773	0.763234331797235
GO:0002790	peptide secretion	138	6	2.88	0.06785	0.763234331797235
GO:0044710	single-organism metabolic process	1731	44	36.14	0.06889	0.7711140990990991
GO:0010765	positive regulation of sodium ion transp...	21	2	0.44	0.07013	0.7711140990990991
GO:0044743	intracellular protein transmembrane impo...	21	2	0.44	0.07013	0.7711140990990991
GO:0090278	negative regulation of peptide hormone s...	21	2	0.44	0.07013	0.7711140990990991
GO:1902667	regulation of axon guidance	21	2	0.44	0.07013	0.7711140990990991
GO:0070201	regulation of establishment of protein l...	399	13	8.33	0.07114	0.7743154424778761
GO:0060627	regulation of vesicle-mediated transport	210	8	4.38	0.07133	0.7743154424778761
GO:0051234	establishment of localization	1919	48	40.07	0.07156	0.7743154424778761
GO:0018105	peptidyl-serine phosphorylation	140	6	2.92	0.07169	0.7743154424778761
GO:0031175	neuron projection development	440	14	9.19	0.07282	0.7830555947136564
GO:0070585	protein localization to mitochondrion	76	4	1.59	0.07361	0.7840038818565399
GO:0043473	pigmentation	47	3	0.98	0.07414	0.7840038818565399
GO:0055086	nucleobase-containing small molecule met...	324	11	6.76	0.07423	0.7840038818565399
GO:0006839	mitochondrial transport	108	5	2.25	0.07451	0.7840038818565399
GO:0016043	cellular component organization	2439	59	50.92	0.07494	0.7840038818565399
GO:0044802	single-organism membrane organization	364	12	7.6	0.07591	0.7840038818565399
GO:0072657	protein localization to membrane	213	8	4.45	0.07610	0.7840038818565399
GO:0001974	blood vessel remodeling	22	2	0.46	0.07612	0.7840038818565399
GO:0002792	negative regulation of peptide secretion	22	2	0.46	0.07612	0.7840038818565399
GO:0050891	multicellular organismal water homeostas...	22	2	0.46	0.07612	0.7840038818565399
GO:0045184	establishment of protein localization	859	24	17.94	0.07768	0.79347820083682
GO:0015833	peptide transport	143	6	2.99	0.07769	0.79347820083682
GO:0007420	brain development	327	11	6.83	0.07813	0.7946472083333334
GO:0023051	regulation of signaling	1431	37	29.88	0.07916	0.801782406639004
GO:0044085	cellular component biogenesis	1165	31	24.32	0.07954	0.8023022314049587
GO:0030516	regulation of axon extension	49	3	1.02	0.08180	0.8065103212851404
GO:0003254	regulation of membrane depolarization	23	2	0.48	0.08227	0.8065103212851404
GO:0006414	translational elongation	23	2	0.48	0.08227	0.8065103212851404
GO:0007528	neuromuscular junction development	23	2	0.48	0.08227	0.8065103212851404
GO:0008542	visual learning	23	2	0.48	0.08227	0.8065103212851404
GO:0033059	cellular pigmentation	23	2	0.48	0.08227	0.8065103212851404
GO:1902117	positive regulation of organelle assembl...	23	2	0.48	0.08227	0.8065103212851404
GO:0018209	peptidyl-serine modification	146	6	3.05	0.08396	0.81978544
GO:0007033	vacuole organization	80	4	1.67	0.08529	0.8228967984189723
GO:0031032	actomyosin structure organization	80	4	1.67	0.08529	0.8228967984189723
GO:0061025	membrane fusion	80	4	1.67	0.08529	0.8228967984189723
GO:0048858	cell projection morphogenesis	372	12	7.77	0.08611	0.8253451764705882
GO:0044723	single-organism carbohydrate metabolic p...	219	8	4.57	0.08622	0.8253451764705882
GO:0045055	regulated exocytosis	148	6	3.09	0.08830	0.8346523552123551
GO:0030239	myofibril assembly	24	2	0.5	0.08856	0.8346523552123551
GO:0048846	axon extension involved in axon guidance	24	2	0.5	0.08856	0.8346523552123551
GO:1902284	neuron projection extension involved in ...	24	2	0.5	0.08856	0.8346523552123551
GO:0006461	protein complex assembly	619	18	12.92	0.09000	0.8417241379310344
GO:0070271	protein complex biogenesis	619	18	12.92	0.09000	0.8417241379310344
GO:1903052	positive regulation of proteolysis invol...	82	4	1.71	0.09145	0.8494322344322345
GO:0015980	energy derivation by oxidation of organi...	115	5	2.4	0.09173	0.8494322344322345
GO:0043269	regulation of ion transport	260	9	5.43	0.09228	0.8494322344322345
GO:0019752	carboxylic acid metabolic process	377	12	7.87	0.09290	0.8494322344322345
GO:0017156	calcium ion regulated exocytosis	52	3	1.09	0.09390	0.8494322344322345
GO:0090277	positive regulation of peptide hormone s...	52	3	1.09	0.09390	0.8494322344322345
GO:0010565	regulation of cellular ketone metabolic ...	83	4	1.73	0.09461	0.8494322344322345
GO:0009118	regulation of nucleoside metabolic proce...	25	2	0.52	0.09500	0.8494322344322345
GO:0032413	negative regulation of ion transmembrane...	25	2	0.52	0.09500	0.8494322344322345
GO:0045773	positive regulation of axon extension	25	2	0.52	0.09500	0.8494322344322345
GO:0098900	regulation of action potential	25	2	0.52	0.09500	0.8494322344322345
GO:1903578	regulation of ATP metabolic process	25	2	0.52	0.09500	0.8494322344322345
GO:0008104	protein localization	1053	28	21.99	0.09542	0.850073795620438
GO:0043436	oxoacid metabolic process	380	12	7.93	0.09713	0.8530412085106382
GO:0071241	cellular response to inorganic substance	84	4	1.75	0.09782	0.8530412085106382
GO:0070252	actin-mediated cell contraction	53	3	1.11	0.09809	0.8530412085106382
GO:0042886	amide transport	153	6	3.19	0.09967	0.8530412085106382
GO:0055082	cellular chemical homeostasis	343	11	7.16	0.10108	0.8530412085106382
GO:0009268	response to pH	26	2	0.54	0.10156	0.8530412085106382
GO:0061097	regulation of protein tyrosine kinase ac...	26	2	0.54	0.10156	0.8530412085106382
GO:0065002	intracellular protein transmembrane tran...	26	2	0.54	0.10156	0.8530412085106382
GO:0090199	regulation of release of cytochrome c fr...	26	2	0.54	0.10156	0.8530412085106382
GO:1902305	regulation of sodium ion transmembrane t...	26	2	0.54	0.10156	0.8530412085106382
GO:0003014	renal system process	54	3	1.13	0.10235	0.8530412085106382
GO:0022008	neurogenesis	716	20	14.95	0.10391	0.8530412085106382
GO:0009306	protein secretion	229	8	4.78	0.10476	0.8530412085106382
GO:0060322	head development	346	11	7.22	0.10580	0.8530412085106382
GO:0002793	positive regulation of peptide secretion	55	3	1.15	0.10669	0.8530412085106382
GO:1903305	regulation of regulated secretory pathwa...	55	3	1.15	0.10669	0.8530412085106382
GO:0006631	fatty acid metabolic process	156	6	3.26	0.10685	0.8530412085106382
GO:0009987	cellular process	5152	111	107.57	0.10720	0.8530412085106382
GO:0071840	cellular component organization or bioge...	2489	59	51.97	0.10742	0.8530412085106382
GO:1903364	positive regulation of cellular protein ...	87	4	1.82	0.10776	0.8530412085106382
GO:0007632	visual behavior	27	2	0.56	0.10824	0.8530412085106382
GO:0090183	regulation of kidney development	27	2	0.56	0.10824	0.8530412085106382
GO:0032412	regulation of ion transmembrane transpor...	88	4	1.84	0.11117	0.8530412085106382
GO:1901617	organic hydroxy compound biosynthetic pr...	88	4	1.84	0.11117	0.8530412085106382
GO:0006914	autophagy	195	7	4.07	0.11221	0.8530412085106382
GO:0006468	protein phosphorylation	897	24	18.73	0.11348	0.8530412085106382
GO:0030104	water homeostasis	28	2	0.58	0.11504	0.8530412085106382
GO:0071806	protein transmembrane transport	28	2	0.58	0.11504	0.8530412085106382
GO:0006720	isoprenoid metabolic process	57	3	1.19	0.11557	0.8530412085106382
GO:0032844	regulation of homeostatic process	235	8	4.91	0.11688	0.8530412085106382
GO:0030030	cell projection organization	600	17	12.53	0.11706	0.8530412085106382
GO:1901701	cellular response to oxygen-containing c...	475	14	9.92	0.11720	0.8530412085106382
GO:1902589	single-organism organelle organization	685	19	14.3	0.11738	0.8530412085106382
GO:0031346	positive regulation of cell projection o...	161	6	3.36	0.11940	0.8530412085106382
GO:0010976	positive regulation of neuron projection...	125	5	2.61	0.11955	0.8530412085106382
GO:0019318	hexose metabolic process	125	5	2.61	0.11955	0.8530412085106382
GO:0002220	innate immune response activating cell s...	58	3	1.21	0.12012	0.8530412085106382
GO:0002223	stimulatory C-type lectin receptor signa...	58	3	1.21	0.12012	0.8530412085106382
GO:0010921	regulation of phosphatase activity	58	3	1.21	0.12012	0.8530412085106382
GO:0065003	macromolecular complex assembly	730	20	15.24	0.12012	0.8530412085106382
GO:0009311	oligosaccharide metabolic process	29	2	0.61	0.12194	0.8530412085106382
GO:0010332	response to gamma radiation	29	2	0.61	0.12194	0.8530412085106382
GO:0032410	negative regulation of transporter activ...	29	2	0.61	0.12194	0.8530412085106382
GO:1903307	positive regulation of regulated secreto...	29	2	0.61	0.12194	0.8530412085106382
GO:1902580	single-organism cellular localization	520	15	10.86	0.12230	0.8530412085106382
GO:0007411	axon guidance	126	5	2.63	0.12253	0.8530412085106382
GO:0035556	intracellular signal transduction	1216	31	25.39	0.12365	0.8530412085106382
GO:0061387	regulation of extent of cell growth	59	3	1.23	0.12473	0.8530412085106382
GO:0010243	response to organonitrogen compound	439	13	9.17	0.12508	0.8530412085106382
GO:0022898	regulation of transmembrane transporter ...	92	4	1.92	0.12528	0.8530412085106382
GO:0097485	neuron projection guidance	127	5	2.65	0.12555	0.8530412085106382
GO:0051223	regulation of protein transport	358	11	7.47	0.12593	0.8530412085106382
GO:0042493	response to drug	240	8	5.01	0.12754	0.8530412085106382
GO:0005996	monosaccharide metabolic process	128	5	2.67	0.12860	0.8530412085106382
GO:0009749	response to glucose	93	4	1.94	0.12892	0.8530412085106382
GO:0060998	regulation of dendritic spine developmen...	30	2	0.63	0.12895	0.8530412085106382
GO:1904063	negative regulation of cation transmembr...	30	2	0.63	0.12895	0.8530412085106382
GO:0015992	proton transport	60	3	1.25	0.12940	0.8530412085106382
GO:0016241	regulation of macroautophagy	60	3	1.25	0.12940	0.8530412085106382
GO:0030182	neuron differentiation	610	17	12.74	0.13054	0.8530412085106382
GO:0032787	monocarboxylic acid metabolic process	242	8	5.05	0.13195	0.8530412085106382
GO:0051224	negative regulation of protein transport	94	4	1.96	0.13261	0.8530412085106382
GO:0030029	actin filament-based process	322	10	6.72	0.13377	0.8530412085106382
GO:1901698	response to nitrogen compound	486	14	10.15	0.13391	0.8530412085106382
GO:0071822	protein complex subunit organization	698	19	14.57	0.13402	0.8530412085106382
GO:0006818	hydrogen transport	61	3	1.27	0.13414	0.8530412085106382
GO:0043624	cellular protein complex disassembly	61	3	1.27	0.13414	0.8530412085106382
GO:0048667	cell morphogenesis involved in neuron di...	283	9	5.91	0.13560	0.8530412085106382
GO:0002312	B cell activation involved in immune res...	31	2	0.65	0.13604	0.8530412085106382
GO:0010389	regulation of G2/M transition of mitotic...	31	2	0.65	0.13604	0.8530412085106382
GO:0086003	cardiac muscle cell contraction	31	2	0.65	0.13604	0.8530412085106382
GO:0051641	cellular localization	1098	28	22.93	0.14059	0.8530412085106382
GO:0009064	glutamine family amino acid metabolic pr...	32	2	0.67	0.14322	0.8530412085106382
GO:0017158	regulation of calcium ion-dependent exoc...	32	2	0.67	0.14322	0.8530412085106382
GO:0007015	actin filament organization	170	6	3.55	0.14375	0.8530412085106382
GO:0043271	negative regulation of ion transport	63	3	1.32	0.14379	0.8530412085106382
GO:1990267	response to transition metal nanoparticl...	63	3	1.32	0.14379	0.8530412085106382
GO:0009746	response to hexose	97	4	2.03	0.14393	0.8530412085106382
GO:0006082	organic acid metabolic process	409	12	8.54	0.14404	0.8530412085106382
GO:1903522	regulation of blood circulation	171	6	3.57	0.14659	0.8530412085106382
GO:0032409	regulation of transporter activity	98	4	2.05	0.14778	0.8530412085106382
GO:0035637	multicellular organismal signaling	98	4	2.05	0.14778	0.8530412085106382
GO:1904951	positive regulation of establishment of ...	249	8	5.2	0.14797	0.8530412085106382
GO:0007219	Notch signaling pathway	64	3	1.34	0.14870	0.8530412085106382
GO:0051262	protein tetramerization	64	3	1.34	0.14870	0.8530412085106382
GO:0032436	positive regulation of proteasomal ubiqu...	33	2	0.69	0.15048	0.8530412085106382
GO:0086001	cardiac muscle cell action potential	33	2	0.69	0.15048	0.8530412085106382
GO:1902476	chloride transmembrane transport	33	2	0.69	0.15048	0.8530412085106382
GO:0044092	negative regulation of molecular functio...	497	14	10.38	0.15191	0.8530412085106382
GO:0045859	regulation of protein kinase activity	372	11	7.77	0.15196	0.8530412085106382
GO:0006464	cellular protein modification process	1561	38	32.59	0.15206	0.8530412085106382
GO:0036211	protein modification process	1561	38	32.59	0.15206	0.8530412085106382
GO:0065009	regulation of molecular function	1288	32	26.89	0.15225	0.8530412085106382
GO:0033036	macromolecule localization	1199	30	25.03	0.15364	0.8530412085106382
GO:0006612	protein targeting to membrane	65	3	1.36	0.15366	0.8530412085106382
GO:0050821	protein stabilization	65	3	1.36	0.15366	0.8530412085106382
GO:0034284	response to monosaccharide	100	4	2.09	0.15562	0.8530412085106382
GO:0048666	neuron development	500	14	10.44	0.15705	0.8530412085106382
GO:0005975	carbohydrate metabolic process	253	8	5.28	0.15754	0.8530412085106382
GO:0031331	positive regulation of cellular cataboli...	137	5	2.86	0.15754	0.8530412085106382
GO:0001707	mesoderm formation	34	2	0.71	0.15781	0.8530412085106382
GO:0046888	negative regulation of hormone secretion	34	2	0.71	0.15781	0.8530412085106382
GO:1900006	positive regulation of dendrite developm...	34	2	0.71	0.15781	0.8530412085106382
GO:1901989	positive regulation of cell cycle phase ...	34	2	0.71	0.15781	0.8530412085106382
GO:1901992	positive regulation of mitotic cell cycl...	34	2	0.71	0.15781	0.8530412085106382
GO:1902749	regulation of cell cycle G2/M phase tran...	34	2	0.71	0.15781	0.8530412085106382
GO:2001252	positive regulation of chromosome organi...	34	2	0.71	0.15781	0.8530412085106382
GO:0043393	regulation of protein binding	101	4	2.11	0.15959	0.8530412085106382
GO:0046777	protein autophosphorylation	138	5	2.88	0.16092	0.8530412085106382
GO:0043604	amide biosynthetic process	255	8	5.32	0.16244	0.8530412085106382
GO:1904950	negative regulation of establishment of ...	102	4	2.13	0.16360	0.8530412085106382
GO:0048675	axon extension	67	3	1.4	0.16375	0.8530412085106382
GO:0061136	regulation of proteasomal protein catabo...	67	3	1.4	0.16375	0.8530412085106382
GO:0010498	proteasomal protein catabolic process	177	6	3.7	0.16415	0.8530412085106382
GO:0009314	response to radiation	216	7	4.51	0.16421	0.8530412085106382
GO:0051603	proteolysis involved in cellular protein...	256	8	5.35	0.16491	0.8530412085106382
GO:0007218	neuropeptide signaling pathway	35	2	0.73	0.16521	0.8530412085106382
GO:0019229	regulation of vasoconstriction	35	2	0.73	0.16521	0.8530412085106382
GO:0021766	hippocampus development	35	2	0.73	0.16521	0.8530412085106382
GO:0032414	positive regulation of ion transmembrane...	35	2	0.73	0.16521	0.8530412085106382
GO:0034766	negative regulation of ion transmembrane...	35	2	0.73	0.16521	0.8530412085106382
GO:0048332	mesoderm morphogenesis	35	2	0.73	0.16521	0.8530412085106382
GO:0044283	small molecule biosynthetic process	217	7	4.53	0.16693	0.8530412085106382
GO:0016051	carbohydrate biosynthetic process	103	4	2.15	0.16765	0.8530412085106382
GO:1900542	regulation of purine nucleotide metaboli...	103	4	2.15	0.16765	0.8530412085106382
GO:1901700	response to oxygen-containing compound	766	20	15.99	0.16863	0.8530412085106382
GO:0048589	developmental growth	298	9	6.22	0.16875	0.8530412085106382
GO:0043488	regulation of mRNA stability	68	3	1.42	0.16886	0.8530412085106382
GO:0045471	response to ethanol	68	3	1.42	0.16886	0.8530412085106382
GO:0015031	protein transport	769	20	16.06	0.17311	0.8530412085106382
GO:0050773	regulation of dendrite development	69	3	1.44	0.17402	0.8530412085106382
GO:0043412	macromolecule modification	1628	39	33.99	0.17495	0.8530412085106382
GO:0006511	ubiquitin-dependent protein catabolic pr...	220	7	4.59	0.17519	0.8530412085106382
GO:0016236	macroautophagy	105	4	2.19	0.17585	0.8530412085106382
GO:0061024	membrane organization	427	12	8.92	0.17842	0.8530412085106382
GO:0032270	positive regulation of cellular protein ...	685	18	14.3	0.17864	0.8530412085106382
GO:0007269	neurotransmitter secretion	70	3	1.46	0.17923	0.8530412085106382
GO:0030534	adult behavior	70	3	1.46	0.17923	0.8530412085106382
GO:0055001	muscle cell development	70	3	1.46	0.17923	0.8530412085106382
GO:0099643	signal release from synapse	70	3	1.46	0.17923	0.8530412085106382
GO:0038093	Fc receptor signaling pathway	106	4	2.21	0.18000	0.8530412085106382
GO:0030641	regulation of cellular pH	37	2	0.77	0.18018	0.8530412085106382
GO:0051289	protein homotetramerization	37	2	0.77	0.18018	0.8530412085106382
GO:0051453	regulation of intracellular pH	37	2	0.77	0.18018	0.8530412085106382
GO:1901879	regulation of protein depolymerization	37	2	0.77	0.18018	0.8530412085106382
GO:0044267	cellular protein metabolic process	1912	45	39.92	0.18135	0.8530412085106382
GO:0000902	cell morphogenesis	514	14	10.73	0.18220	0.8530412085106382
GO:0019941	modification-dependent protein catabolic...	223	7	4.66	0.18363	0.8530412085106382
GO:0006140	regulation of nucleotide metabolic proce...	107	4	2.23	0.18419	0.8530412085106382
GO:1904062	regulation of cation transmembrane trans...	107	4	2.23	0.18419	0.8530412085106382
GO:0007612	learning	71	3	1.48	0.18448	0.8530412085106382
GO:0010770	positive regulation of cell morphogenesi...	71	3	1.48	0.18448	0.8530412085106382
GO:0010822	positive regulation of mitochondrion org...	71	3	1.48	0.18448	0.8530412085106382
GO:0060341	regulation of cellular localization	430	12	8.98	0.18452	0.8530412085106382
GO:0060047	heart contraction	145	5	3.03	0.18532	0.8530412085106382
GO:0007610	behavior	264	8	5.51	0.18534	0.8530412085106382
GO:0043434	response to peptide hormone	224	7	4.68	0.18649	0.8530412085106382
GO:0033143	regulation of intracellular steroid horm...	38	2	0.79	0.18775	0.8530412085106382
GO:0043467	regulation of generation of precursor me...	38	2	0.79	0.18775	0.8530412085106382
GO:0045761	regulation of adenylate cyclase activity	38	2	0.79	0.18775	0.8530412085106382
GO:1901606	alpha-amino acid catabolic process	38	2	0.79	0.18775	0.8530412085106382
GO:0046128	purine ribonucleoside metabolic process	146	5	3.05	0.18891	0.8530412085106382
GO:0051051	negative regulation of transport	225	7	4.7	0.18936	0.8530412085106382
GO:0035264	multicellular organism growth	72	3	1.5	0.18977	0.8530412085106382
GO:0043487	regulation of RNA stability	72	3	1.5	0.18977	0.8530412085106382
GO:0003008	system process	736	19	15.37	0.19023	0.8530412085106382
GO:0002063	chondrocyte development	10	1	0.21	0.19037	0.8530412085106382
GO:0002320	lymphoid progenitor cell differentiation	10	1	0.21	0.19037	0.8530412085106382
GO:0003283	atrial septum development	10	1	0.21	0.19037	0.8530412085106382
GO:0006266	DNA ligation	10	1	0.21	0.19037	0.8530412085106382
GO:0006779	porphyrin-containing compound biosynthet...	10	1	0.21	0.19037	0.8530412085106382
GO:0010662	regulation of striated muscle cell apopt...	10	1	0.21	0.19037	0.8530412085106382
GO:0014829	vascular smooth muscle contraction	10	1	0.21	0.19037	0.8530412085106382
GO:0033145	positive regulation of intracellular ste...	10	1	0.21	0.19037	0.8530412085106382
GO:0033197	response to vitamin E	10	1	0.21	0.19037	0.8530412085106382
GO:0034199	activation of protein kinase A activity	10	1	0.21	0.19037	0.8530412085106382
GO:0036258	multivesicular body assembly	10	1	0.21	0.19037	0.8530412085106382
GO:0043687	post-translational protein modification	10	1	0.21	0.19037	0.8530412085106382
GO:0045117	azole transport	10	1	0.21	0.19037	0.8530412085106382
GO:0045821	positive regulation of glycolytic proces...	10	1	0.21	0.19037	0.8530412085106382
GO:0045822	negative regulation of heart contraction	10	1	0.21	0.19037	0.8530412085106382
GO:0050849	negative regulation of calcium-mediated ...	10	1	0.21	0.19037	0.8530412085106382
GO:0051194	positive regulation of cofactor metaboli...	10	1	0.21	0.19037	0.8530412085106382
GO:0051197	positive regulation of coenzyme metaboli...	10	1	0.21	0.19037	0.8530412085106382
GO:0061213	positive regulation of mesonephros devel...	10	1	0.21	0.19037	0.8530412085106382
GO:0061217	regulation of mesonephros development	10	1	0.21	0.19037	0.8530412085106382
GO:0070126	mitochondrial translational termination	10	1	0.21	0.19037	0.8530412085106382
GO:0072160	nephron tubule epithelial cell different...	10	1	0.21	0.19037	0.8530412085106382
GO:1901881	positive regulation of protein depolymer...	10	1	0.21	0.19037	0.8530412085106382
GO:1990182	exosomal secretion	10	1	0.21	0.19037	0.8530412085106382
GO:2000136	regulation of cell proliferation involve...	10	1	0.21	0.19037	0.8530412085106382
GO:2000696	regulation of epithelial cell differenti...	10	1	0.21	0.19037	0.8530412085106382
GO:0010563	negative regulation of phosphorus metabo...	266	8	5.55	0.19061	0.8530412085106382
GO:0045936	negative regulation of phosphate metabol...	266	8	5.55	0.19061	0.8530412085106382
GO:0042278	purine nucleoside metabolic process	147	5	3.07	0.19253	0.8530412085106382
GO:1903050	regulation of proteolysis involved in ce...	109	4	2.28	0.19266	0.8530412085106382
GO:0019220	regulation of phosphate metabolic proces...	782	20	16.33	0.19324	0.8530412085106382
GO:0051174	regulation of phosphorus metabolic proce...	782	20	16.33	0.19324	0.8530412085106382
GO:0010035	response to inorganic substance	267	8	5.57	0.19327	0.8530412085106382
GO:0044255	cellular lipid metabolic process	435	12	9.08	0.19490	0.8530412085106382
GO:0051017	actin filament bundle assembly	73	3	1.52	0.19510	0.8530412085106382
GO:0051099	positive regulation of binding	73	3	1.52	0.19510	0.8530412085106382
GO:0061572	actin filament bundle organization	73	3	1.52	0.19510	0.8530412085106382
GO:0001676	long-chain fatty acid metabolic process	39	2	0.81	0.19535	0.8530412085106382
GO:0006821	chloride transport	39	2	0.81	0.19535	0.8530412085106382
GO:0030148	sphingolipid biosynthetic process	39	2	0.81	0.19535	0.8530412085106382
GO:0044257	cellular protein catabolic process	268	8	5.6	0.19595	0.8530412085106382
GO:0003015	heart process	148	5	3.09	0.19618	0.8530412085106382
GO:0009743	response to carbohydrate	110	4	2.3	0.19694	0.8530412085106382
GO:0033500	carbohydrate homeostasis	110	4	2.3	0.19694	0.8530412085106382
GO:0042593	glucose homeostasis	110	4	2.3	0.19694	0.8530412085106382
GO:0010975	regulation of neuron projection developm...	228	7	4.76	0.19808	0.8530412085106382
GO:0043632	modification-dependent macromolecule cat...	228	7	4.76	0.19808	0.8530412085106382
GO:0030036	actin cytoskeleton organization	269	8	5.62	0.19864	0.8530412085106382
GO:0006694	steroid biosynthetic process	74	3	1.55	0.20047	0.8530412085106382
GO:0098656	anion transmembrane transport	74	3	1.55	0.20047	0.8530412085106382
GO:0099531	presynaptic process involved in chemical...	74	3	1.55	0.20047	0.8530412085106382
GO:1903828	negative regulation of cellular protein ...	74	3	1.55	0.20047	0.8530412085106382
GO:0043043	peptide biosynthetic process	229	7	4.78	0.20102	0.8530412085106382
GO:0006885	regulation of pH	40	2	0.84	0.20300	0.8530412085106382
GO:0010508	positive regulation of autophagy	40	2	0.84	0.20300	0.8530412085106382
GO:0016079	synaptic vesicle exocytosis	40	2	0.84	0.20300	0.8530412085106382
GO:0032411	positive regulation of transporter activ...	40	2	0.84	0.20300	0.8530412085106382
GO:0034763	negative regulation of transmembrane tra...	40	2	0.84	0.20300	0.8530412085106382
GO:0098661	inorganic anion transmembrane transport	40	2	0.84	0.20300	0.8530412085106382
GO:0032879	regulation of localization	1148	28	23.97	0.20403	0.8530412085106382
GO:0019725	cellular homeostasis	397	11	8.29	0.20476	0.8530412085106382
GO:0072655	establishment of protein localization to...	75	3	1.57	0.20587	0.8530412085106382
GO:0009416	response to light stimulus	151	5	3.15	0.20726	0.8530412085106382
GO:0000038	very long-chain fatty acid metabolic pro...	11	1	0.23	0.20731	0.8530412085106382
GO:0001573	ganglioside metabolic process	11	1	0.23	0.20731	0.8530412085106382
GO:0001946	lymphangiogenesis	11	1	0.23	0.20731	0.8530412085106382
GO:0003299	muscle hypertrophy in response to stress	11	1	0.23	0.20731	0.8530412085106382
GO:0007026	negative regulation of microtubule depol...	11	1	0.23	0.20731	0.8530412085106382
GO:0007176	regulation of epidermal growth factor-ac...	11	1	0.23	0.20731	0.8530412085106382
GO:0009068	aspartate family amino acid catabolic pr...	11	1	0.23	0.20731	0.8530412085106382
GO:0014046	dopamine secretion	11	1	0.23	0.20731	0.8530412085106382
GO:0014059	regulation of dopamine secretion	11	1	0.23	0.20731	0.8530412085106382
GO:0014887	cardiac muscle adaptation	11	1	0.23	0.20731	0.8530412085106382
GO:0014898	cardiac muscle hypertrophy in response t...	11	1	0.23	0.20731	0.8530412085106382
GO:0019228	neuronal action potential	11	1	0.23	0.20731	0.8530412085106382
GO:0033008	positive regulation of mast cell activat...	11	1	0.23	0.20731	0.8530412085106382
GO:0033014	tetrapyrrole biosynthetic process	11	1	0.23	0.20731	0.8530412085106382
GO:0035308	negative regulation of protein dephospho...	11	1	0.23	0.20731	0.8530412085106382
GO:0035988	chondrocyte proliferation	11	1	0.23	0.20731	0.8530412085106382
GO:0036257	multivesicular body organization	11	1	0.23	0.20731	0.8530412085106382
GO:0042181	ketone biosynthetic process	11	1	0.23	0.20731	0.8530412085106382
GO:0043243	positive regulation of protein complex d...	11	1	0.23	0.20731	0.8530412085106382
GO:0043306	positive regulation of mast cell degranu...	11	1	0.23	0.20731	0.8530412085106382
GO:0045948	positive regulation of translational ini...	11	1	0.23	0.20731	0.8530412085106382
GO:0045956	positive regulation of calcium ion-depen...	11	1	0.23	0.20731	0.8530412085106382
GO:0048843	negative regulation of axon extension in...	11	1	0.23	0.20731	0.8530412085106382
GO:0050706	regulation of interleukin-1 beta secreti...	11	1	0.23	0.20731	0.8530412085106382
GO:0050832	defense response to fungus	11	1	0.23	0.20731	0.8530412085106382
GO:0051900	regulation of mitochondrial depolarizati...	11	1	0.23	0.20731	0.8530412085106382
GO:0061318	renal filtration cell differentiation	11	1	0.23	0.20731	0.8530412085106382
GO:0061323	cell proliferation involved in heart mor...	11	1	0.23	0.20731	0.8530412085106382
GO:0070200	establishment of protein localization to...	11	1	0.23	0.20731	0.8530412085106382
GO:0071467	cellular response to pH	11	1	0.23	0.20731	0.8530412085106382
GO:0072112	glomerular visceral epithelial cell diff...	11	1	0.23	0.20731	0.8530412085106382
GO:0072311	glomerular epithelial cell differentiati...	11	1	0.23	0.20731	0.8530412085106382
GO:0097435	fibril organization	11	1	0.23	0.20731	0.8530412085106382
GO:0097484	dendrite extension	11	1	0.23	0.20731	0.8530412085106382
GO:1901018	positive regulation of potassium ion tra...	11	1	0.23	0.20731	0.8530412085106382
GO:1902307	positive regulation of sodium ion transm...	11	1	0.23	0.20731	0.8530412085106382
GO:1904385	cellular response to angiotensin	11	1	0.23	0.20731	0.8530412085106382
GO:0070588	calcium ion transmembrane transport	113	4	2.36	0.20995	0.8530412085106382
GO:0008306	associative learning	41	2	0.86	0.21068	0.8530412085106382
GO:0008344	adult locomotory behavior	41	2	0.86	0.21068	0.8530412085106382
GO:0042308	negative regulation of protein import in...	41	2	0.86	0.21068	0.8530412085106382
GO:1904590	negative regulation of protein import	41	2	0.86	0.21068	0.8530412085106382
GO:0007188	adenylate cyclase-modulating G-protein c...	76	3	1.59	0.21130	0.8530412085106382
GO:0061337	cardiac conduction	76	3	1.59	0.21130	0.8530412085106382
GO:0033365	protein localization to organelle	400	11	8.35	0.21160	0.8530412085106382
GO:0043549	regulation of kinase activity	400	11	8.35	0.21160	0.8530412085106382
GO:0006469	negative regulation of protein kinase ac...	114	4	2.38	0.21435	0.8530412085106382
GO:0007584	response to nutrient	114	4	2.38	0.21435	0.8530412085106382
GO:0007265	Ras protein signal transduction	153	5	3.19	0.21476	0.8530412085106382
GO:0016567	protein ubiquitination	275	8	5.74	0.21511	0.8530412085106382
GO:0007409	axonogenesis	234	7	4.89	0.21599	0.8530412085106382
GO:0050790	regulation of catalytic activity	1067	26	22.28	0.21809	0.8530412085106382
GO:0033077	T cell differentiation in thymus	42	2	0.88	0.21839	0.8530412085106382
GO:0034637	cellular carbohydrate biosynthetic proce...	42	2	0.88	0.21839	0.8530412085106382
GO:0042310	vasoconstriction	42	2	0.88	0.21839	0.8530412085106382
GO:0043266	regulation of potassium ion transport	42	2	0.88	0.21839	0.8530412085106382
GO:0048640	negative regulation of developmental gro...	42	2	0.88	0.21839	0.8530412085106382
GO:0050772	positive regulation of axonogenesis	42	2	0.88	0.21839	0.8530412085106382
GO:0071594	thymocyte aggregation	42	2	0.88	0.21839	0.8530412085106382
GO:0031396	regulation of protein ubiquitination	115	4	2.4	0.21877	0.8530412085106382
GO:0019637	organophosphate metabolic process	490	13	10.23	0.22035	0.8530412085106382
GO:0044057	regulation of system process	277	8	5.78	0.22072	0.8530412085106382
GO:0034613	cellular protein localization	710	18	14.82	0.22133	0.8530412085106382
GO:0030307	positive regulation of cell growth	78	3	1.63	0.22227	0.8530412085106382
GO:0071375	cellular response to peptide hormone sti...	155	5	3.24	0.22234	0.8530412085106382
GO:0002758	innate immune response-activating signal...	116	4	2.42	0.22321	0.8530412085106382
GO:1903362	regulation of cellular protein catabolic...	116	4	2.42	0.22321	0.8530412085106382
GO:0006297	nucleotide-excision repair, DNA gap fill...	12	1	0.25	0.22389	0.8530412085106382
GO:0006688	glycosphingolipid biosynthetic process	12	1	0.25	0.22389	0.8530412085106382
GO:0007617	mating behavior	12	1	0.25	0.22389	0.8530412085106382
GO:0009395	phospholipid catabolic process	12	1	0.25	0.22389	0.8530412085106382
GO:0010460	positive regulation of heart rate	12	1	0.25	0.22389	0.8530412085106382
GO:0010560	positive regulation of glycoprotein bios...	12	1	0.25	0.22389	0.8530412085106382
GO:0010744	positive regulation of macrophage derive...	12	1	0.25	0.22389	0.8530412085106382
GO:0031114	regulation of microtubule depolymerizati...	12	1	0.25	0.22389	0.8530412085106382
GO:0033522	histone H2A ubiquitination	12	1	0.25	0.22389	0.8530412085106382
GO:0036303	lymph vessel morphogenesis	12	1	0.25	0.22389	0.8530412085106382
GO:0042359	vitamin D metabolic process	12	1	0.25	0.22389	0.8530412085106382
GO:0043928	exonucleolytic nuclear-transcribed mRNA ...	12	1	0.25	0.22389	0.8530412085106382
GO:0048643	positive regulation of skeletal muscle t...	12	1	0.25	0.22389	0.8530412085106382
GO:0050974	detection of mechanical stimulus involve...	12	1	0.25	0.22389	0.8530412085106382
GO:0060292	long term synaptic depression	12	1	0.25	0.22389	0.8530412085106382
GO:0070884	regulation of calcineurin-NFAT signaling...	12	1	0.25	0.22389	0.8530412085106382
GO:0072010	glomerular epithelium development	12	1	0.25	0.22389	0.8530412085106382
GO:0098901	regulation of cardiac muscle cell action...	12	1	0.25	0.22389	0.8530412085106382
GO:1900120	regulation of receptor binding	12	1	0.25	0.22389	0.8530412085106382
GO:0006094	gluconeogenesis	43	2	0.9	0.22612	0.8530412085106382
GO:0007006	mitochondrial membrane organization	43	2	0.9	0.22612	0.8530412085106382
GO:0043244	regulation of protein complex disassembl...	43	2	0.9	0.22612	0.8530412085106382
GO:0051297	centrosome organization	43	2	0.9	0.22612	0.8530412085106382
GO:0022618	ribonucleoprotein complex assembly	79	3	1.65	0.22779	0.8530412085106382
GO:0070727	cellular macromolecule localization	715	18	14.93	0.23040	0.8530412085106382
GO:0009150	purine ribonucleotide metabolic process	239	7	4.99	0.23136	0.8530412085106382
GO:0051962	positive regulation of nervous system de...	239	7	4.99	0.23136	0.8530412085106382
GO:0002218	activation of innate immune response	118	4	2.46	0.23217	0.8530412085106382
GO:0051650	establishment of vesicle localization	118	4	2.46	0.23217	0.8530412085106382
GO:0031398	positive regulation of protein ubiquitin...	80	3	1.67	0.23334	0.8530412085106382
GO:0051384	response to glucocorticoid	80	3	1.67	0.23334	0.8530412085106382
GO:0002028	regulation of sodium ion transport	44	2	0.92	0.23387	0.8530412085106382
GO:0003151	outflow tract morphogenesis	44	2	0.92	0.23387	0.8530412085106382
GO:0006446	regulation of translational initiation	44	2	0.92	0.23387	0.8530412085106382
GO:0019319	hexose biosynthetic process	44	2	0.92	0.23387	0.8530412085106382
GO:0045913	positive regulation of carbohydrate meta...	44	2	0.92	0.23387	0.8530412085106382
GO:0050709	negative regulation of protein secretion	44	2	0.92	0.23387	0.8530412085106382
GO:0051261	protein depolymerization	44	2	0.92	0.23387	0.8530412085106382
GO:1900181	negative regulation of protein localizat...	44	2	0.92	0.23387	0.8530412085106382
GO:0009119	ribonucleoside metabolic process	158	5	3.3	0.23387	0.8530412085106382
GO:1901652	response to peptide	240	7	5.01	0.23447	0.8530412085106382
GO:0008015	blood circulation	282	8	5.89	0.23498	0.8530412085106382
GO:0007010	cytoskeleton organization	497	13	10.38	0.23546	0.8530412085106382
GO:0035150	regulation of tube size	81	3	1.69	0.23892	0.8530412085106382
GO:0050880	regulation of blood vessel size	81	3	1.69	0.23892	0.8530412085106382
GO:0051050	positive regulation of transport	455	12	9.5	0.23901	0.8530412085106382
GO:0016192	vesicle-mediated transport	631	16	13.17	0.23957	0.8530412085106382
GO:0000266	mitochondrial fission	13	1	0.27	0.24013	0.8530412085106382
GO:0000291	nuclear-transcribed mRNA catabolic proce...	13	1	0.27	0.24013	0.8530412085106382
GO:0000462	maturation of SSU-rRNA from tricistronic...	13	1	0.27	0.24013	0.8530412085106382
GO:0003181	atrioventricular valve morphogenesis	13	1	0.27	0.24013	0.8530412085106382
GO:0007099	centriole replication	13	1	0.27	0.24013	0.8530412085106382
GO:0007194	negative regulation of adenylate cyclase...	13	1	0.27	0.24013	0.8530412085106382
GO:0010656	negative regulation of muscle cell apopt...	13	1	0.27	0.24013	0.8530412085106382
GO:0010659	cardiac muscle cell apoptotic process	13	1	0.27	0.24013	0.8530412085106382
GO:0010824	regulation of centrosome duplication	13	1	0.27	0.24013	0.8530412085106382
GO:0017144	drug metabolic process	13	1	0.27	0.24013	0.8530412085106382
GO:0032731	positive regulation of interleukin-1 bet...	13	1	0.27	0.24013	0.8530412085106382
GO:0032801	receptor catabolic process	13	1	0.27	0.24013	0.8530412085106382
GO:0033005	positive regulation of mast cell activat...	13	1	0.27	0.24013	0.8530412085106382
GO:0034067	protein localization to Golgi apparatus	13	1	0.27	0.24013	0.8530412085106382
GO:0034698	response to gonadotropin	13	1	0.27	0.24013	0.8530412085106382
GO:0040020	regulation of meiotic nuclear division	13	1	0.27	0.24013	0.8530412085106382
GO:0042168	heme metabolic process	13	1	0.27	0.24013	0.8530412085106382
GO:0043501	skeletal muscle adaptation	13	1	0.27	0.24013	0.8530412085106382
GO:0045494	photoreceptor cell maintenance	13	1	0.27	0.24013	0.8530412085106382
GO:0046006	regulation of activated T cell prolifera...	13	1	0.27	0.24013	0.8530412085106382
GO:0046685	response to arsenic-containing substance	13	1	0.27	0.24013	0.8530412085106382
GO:0048488	synaptic vesicle endocytosis	13	1	0.27	0.24013	0.8530412085106382
GO:0050704	regulation of interleukin-1 secretion	13	1	0.27	0.24013	0.8530412085106382
GO:0050858	negative regulation of antigen receptor-...	13	1	0.27	0.24013	0.8530412085106382
GO:0051882	mitochondrial depolarization	13	1	0.27	0.24013	0.8530412085106382
GO:0055094	response to lipoprotein particle	13	1	0.27	0.24013	0.8530412085106382
GO:0055119	relaxation of cardiac muscle	13	1	0.27	0.24013	0.8530412085106382
GO:0070266	necroptotic process	13	1	0.27	0.24013	0.8530412085106382
GO:0071549	cellular response to dexamethasone stimu...	13	1	0.27	0.24013	0.8530412085106382
GO:0090383	phagosome acidification	13	1	0.27	0.24013	0.8530412085106382
GO:1902668	negative regulation of axon guidance	13	1	0.27	0.24013	0.8530412085106382
GO:1903020	positive regulation of glycoprotein meta...	13	1	0.27	0.24013	0.8530412085106382
GO:1990776	response to angiotensin	13	1	0.27	0.24013	0.8530412085106382
GO:2001258	negative regulation of cation channel ac...	13	1	0.27	0.24013	0.8530412085106382
GO:0035304	regulation of protein dephosphorylation	45	2	0.94	0.24164	0.8530412085106382
GO:0050905	neuromuscular process	45	2	0.94	0.24164	0.8530412085106382
GO:0061326	renal tubule development	45	2	0.94	0.24164	0.8530412085106382
GO:0072080	nephron tubule development	45	2	0.94	0.24164	0.8530412085106382
GO:0003013	circulatory system process	285	8	5.95	0.24369	0.8530412085106382
GO:0045732	positive regulation of protein catabolic...	121	4	2.53	0.24577	0.8530412085106382
GO:0051648	vesicle localization	121	4	2.53	0.24577	0.8530412085106382
GO:0072594	establishment of protein localization to...	286	8	5.97	0.24662	0.8530412085106382
GO:0031023	microtubule organizing center organizati...	46	2	0.96	0.24943	0.8530412085106382
GO:0051339	regulation of lyase activity	46	2	0.96	0.24943	0.8530412085106382
GO:0043161	proteasome-mediated ubiquitin-dependent ...	162	5	3.38	0.24951	0.8530412085106382
GO:0045666	positive regulation of neuron differenti...	162	5	3.38	0.24951	0.8530412085106382
GO:1901653	cellular response to peptide	162	5	3.38	0.24951	0.8530412085106382
GO:0071826	ribonucleoprotein complex subunit organi...	83	3	1.73	0.25014	0.8530412085106382
GO:0006163	purine nucleotide metabolic process	245	7	5.12	0.25028	0.8530412085106382
GO:0050801	ion homeostasis	330	9	6.89	0.25053	0.8530412085106382
GO:0051247	positive regulation of protein metabolic...	726	18	15.16	0.25094	0.8530412085106382
GO:0000226	microtubule cytoskeleton organization	163	5	3.4	0.25346	0.8530412085106382
GO:0033673	negative regulation of kinase activity	123	4	2.57	0.25494	0.8530412085106382
GO:0006518	peptide metabolic process	289	8	6.03	0.25547	0.8530412085106382
GO:0031344	regulation of cell projection organizati...	289	8	6.03	0.25547	0.8530412085106382
GO:0038127	ERBB signaling pathway	84	3	1.75	0.25578	0.8530412085106382
GO:0000715	nucleotide-excision repair, DNA damage r...	14	1	0.29	0.25603	0.8530412085106382
GO:0003148	outflow tract septum morphogenesis	14	1	0.29	0.25603	0.8530412085106382
GO:0003171	atrioventricular valve development	14	1	0.29	0.25603	0.8530412085106382
GO:0003209	cardiac atrium morphogenesis	14	1	0.29	0.25603	0.8530412085106382
GO:0007019	microtubule depolymerization	14	1	0.29	0.25603	0.8530412085106382
GO:0010658	striated muscle cell apoptotic process	14	1	0.29	0.25603	0.8530412085106382
GO:0031280	negative regulation of cyclase activity	14	1	0.29	0.25603	0.8530412085106382
GO:0031440	regulation of mRNA 3'-end processing	14	1	0.29	0.25603	0.8530412085106382
GO:0043011	myeloid dendritic cell differentiation	14	1	0.29	0.25603	0.8530412085106382
GO:0045979	positive regulation of nucleoside metabo...	14	1	0.29	0.25603	0.8530412085106382
GO:0046037	GMP metabolic process	14	1	0.29	0.25603	0.8530412085106382
GO:0050775	positive regulation of dendrite morphoge...	14	1	0.29	0.25603	0.8530412085106382
GO:0060037	pharyngeal system development	14	1	0.29	0.25603	0.8530412085106382
GO:0060445	branching involved in salivary gland mor...	14	1	0.29	0.25603	0.8530412085106382
GO:0060765	regulation of androgen receptor signalin...	14	1	0.29	0.25603	0.8530412085106382
GO:0061098	positive regulation of protein tyrosine ...	14	1	0.29	0.25603	0.8530412085106382
GO:0070199	establishment of protein localization to...	14	1	0.29	0.25603	0.8530412085106382
GO:0071480	cellular response to gamma radiation	14	1	0.29	0.25603	0.8530412085106382
GO:0098534	centriole assembly	14	1	0.29	0.25603	0.8530412085106382
GO:1903580	positive regulation of ATP metabolic pro...	14	1	0.29	0.25603	0.8530412085106382
GO:2000279	negative regulation of DNA biosynthetic ...	14	1	0.29	0.25603	0.8530412085106382
GO:0007200	phospholipase C-activating G-protein cou...	47	2	0.98	0.25722	0.8530412085106382
GO:0046364	monosaccharide biosynthetic process	47	2	0.98	0.25722	0.8530412085106382
GO:1901184	regulation of ERBB signaling pathway	47	2	0.98	0.25722	0.8530412085106382
GO:0010959	regulation of metal ion transport	164	5	3.42	0.25743	0.8530412085106382
GO:0043086	negative regulation of catalytic activit...	376	10	7.85	0.25828	0.8530412085106382
GO:0009259	ribonucleotide metabolic process	248	7	5.18	0.25992	0.8530412085106382
GO:0050896	response to stimulus	3216	71	67.15	0.26060	0.8530412085106382
GO:0009896	positive regulation of catabolic process	165	5	3.45	0.26142	0.8530412085106382
GO:0051179	localization	2356	53	49.19	0.26285	0.8530412085106382
GO:1903320	regulation of protein modification by sm...	125	4	2.61	0.26418	0.8530412085106382
GO:0031124	mRNA 3'-end processing	48	2	1	0.26501	0.8530412085106382
GO:0031279	regulation of cyclase activity	48	2	1	0.26501	0.8530412085106382
GO:0099003	vesicle-mediated transport in synapse	48	2	1	0.26501	0.8530412085106382
GO:0010608	posttranscriptional regulation of gene e...	208	6	4.34	0.26705	0.8530412085106382
GO:0051493	regulation of cytoskeleton organization	208	6	4.34	0.26705	0.8530412085106382
GO:0007187	G-protein coupled receptor signaling pat...	86	3	1.8	0.26712	0.8530412085106382
GO:1903322	positive regulation of protein modificat...	86	3	1.8	0.26712	0.8530412085106382
GO:0007165	signal transduction	2312	52	48.27	0.26733	0.8530412085106382
GO:0045664	regulation of neuron differentiation	293	8	6.12	0.26744	0.8530412085106382
GO:0031401	positive regulation of protein modificat...	556	14	11.61	0.26839	0.8530412085106382
GO:0051338	regulation of transferase activity	468	12	9.77	0.26964	0.8530412085106382
GO:0001702	gastrulation with mouth forming second	15	1	0.31	0.27161	0.8530412085106382
GO:0002888	positive regulation of myeloid leukocyte...	15	1	0.31	0.27161	0.8530412085106382
GO:0003230	cardiac atrium development	15	1	0.31	0.27161	0.8530412085106382
GO:0005979	regulation of glycogen biosynthetic proc...	15	1	0.31	0.27161	0.8530412085106382
GO:0007080	mitotic metaphase plate congression	15	1	0.31	0.27161	0.8530412085106382
GO:0007214	gamma-aminobutyric acid signaling pathwa...	15	1	0.31	0.27161	0.8530412085106382
GO:0007339	binding of sperm to zona pellucida	15	1	0.31	0.27161	0.8530412085106382
GO:0010962	regulation of glucan biosynthetic proces...	15	1	0.31	0.27161	0.8530412085106382
GO:0019098	reproductive behavior	15	1	0.31	0.27161	0.8530412085106382
GO:0032732	positive regulation of interleukin-1 pro...	15	1	0.31	0.27161	0.8530412085106382
GO:0033198	response to ATP	15	1	0.31	0.27161	0.8530412085106382
GO:0035036	sperm-egg recognition	15	1	0.31	0.27161	0.8530412085106382
GO:0035329	hippo signaling	15	1	0.31	0.27161	0.8530412085106382
GO:0044380	protein localization to cytoskeleton	15	1	0.31	0.27161	0.8530412085106382
GO:0045197	establishment or maintenance of epitheli...	15	1	0.31	0.27161	0.8530412085106382
GO:0050702	interleukin-1 beta secretion	15	1	0.31	0.27161	0.8530412085106382
GO:0051350	negative regulation of lyase activity	15	1	0.31	0.27161	0.8530412085106382
GO:1903959	regulation of anion transmembrane transp...	15	1	0.31	0.27161	0.8530412085106382
GO:1905332	positive regulation of morphogenesis of ...	15	1	0.31	0.27161	0.8530412085106382
GO:0021761	limbic system development	49	2	1.02	0.27281	0.8530412085106382
GO:0031503	protein complex localization	49	2	1.02	0.27281	0.8530412085106382
GO:0046823	negative regulation of nucleocytoplasmic...	49	2	1.02	0.27281	0.8530412085106382
GO:0000904	cell morphogenesis involved in different...	338	9	7.06	0.27288	0.8530412085106382
GO:0045860	positive regulation of protein kinase ac...	252	7	5.26	0.27294	0.8530412085106382
GO:0061564	axon development	252	7	5.26	0.27294	0.8530412085106382
GO:0090066	regulation of anatomical structure size	252	7	5.26	0.27294	0.8530412085106382
GO:0051346	negative regulation of hydrolase activit...	168	5	3.51	0.27346	0.8530412085106382
GO:0009101	glycoprotein biosynthetic process	127	4	2.65	0.27348	0.8530412085106382
GO:1901699	cellular response to nitrogen compound	296	8	6.18	0.27652	0.8530412085106382
GO:0002768	immune response-regulating cell surface ...	169	5	3.53	0.27750	0.8530412085106382
GO:0050769	positive regulation of neurogenesis	211	6	4.41	0.27784	0.8530412085106382
GO:0043241	protein complex disassembly	88	3	1.84	0.27852	0.8530412085106382
GO:0030004	cellular monovalent inorganic cation hom...	50	2	1.04	0.28060	0.8530412085106382
GO:0030038	contractile actin filament bundle assemb...	50	2	1.04	0.28060	0.8530412085106382
GO:0042752	regulation of circadian rhythm	50	2	1.04	0.28060	0.8530412085106382
GO:0043149	stress fiber assembly	50	2	1.04	0.28060	0.8530412085106382
GO:0046467	membrane lipid biosynthetic process	50	2	1.04	0.28060	0.8530412085106382
GO:1904064	positive regulation of cation transmembr...	50	2	1.04	0.28060	0.8530412085106382
GO:2000278	regulation of DNA biosynthetic process	50	2	1.04	0.28060	0.8530412085106382
GO:0019538	protein metabolic process	2086	47	43.55	0.28143	0.8530412085106382
GO:0019693	ribose phosphate metabolic process	256	7	5.35	0.28614	0.8530412085106382
GO:0001578	microtubule bundle formation	16	1	0.33	0.28686	0.8530412085106382
GO:0001945	lymph vessel development	16	1	0.33	0.28686	0.8530412085106382
GO:0002931	response to ischemia	16	1	0.33	0.28686	0.8530412085106382
GO:0006415	translational termination	16	1	0.33	0.28686	0.8530412085106382
GO:0006778	porphyrin-containing compound metabolic ...	16	1	0.33	0.28686	0.8530412085106382
GO:0008088	axo-dendritic transport	16	1	0.33	0.28686	0.8530412085106382
GO:0010882	regulation of cardiac muscle contraction...	16	1	0.33	0.28686	0.8530412085106382
GO:0019730	antimicrobial humoral response	16	1	0.33	0.28686	0.8530412085106382
GO:0019731	antibacterial humoral response	16	1	0.33	0.28686	0.8530412085106382
GO:0033006	regulation of mast cell activation invol...	16	1	0.33	0.28686	0.8530412085106382
GO:0033081	regulation of T cell differentiation in ...	16	1	0.33	0.28686	0.8530412085106382
GO:0033146	regulation of intracellular estrogen rec...	16	1	0.33	0.28686	0.8530412085106382
GO:0033173	calcineurin-NFAT signaling cascade	16	1	0.33	0.28686	0.8530412085106382
GO:0034381	plasma lipoprotein particle clearance	16	1	0.33	0.28686	0.8530412085106382
GO:0043302	positive regulation of leukocyte degranu...	16	1	0.33	0.28686	0.8530412085106382
GO:0043304	regulation of mast cell degranulation	16	1	0.33	0.28686	0.8530412085106382
GO:0043330	response to exogenous dsRNA	16	1	0.33	0.28686	0.8530412085106382
GO:0046426	negative regulation of JAK-STAT cascade	16	1	0.33	0.28686	0.8530412085106382
GO:0046605	regulation of centrosome cycle	16	1	0.33	0.28686	0.8530412085106382
GO:0048169	regulation of long-term neuronal synapti...	16	1	0.33	0.28686	0.8530412085106382
GO:0048668	collateral sprouting	16	1	0.33	0.28686	0.8530412085106382
GO:0050798	activated T cell proliferation	16	1	0.33	0.28686	0.8530412085106382
GO:0061001	regulation of dendritic spine morphogene...	16	1	0.33	0.28686	0.8530412085106382
GO:0070873	regulation of glycogen metabolic process	16	1	0.33	0.28686	0.8530412085106382
GO:0071868	cellular response to monoamine stimulus	16	1	0.33	0.28686	0.8530412085106382
GO:0071870	cellular response to catecholamine stimu...	16	1	0.33	0.28686	0.8530412085106382
GO:0090314	positive regulation of protein targeting...	16	1	0.33	0.28686	0.8530412085106382
GO:0097720	calcineurin-mediated signaling	16	1	0.33	0.28686	0.8530412085106382
GO:1901381	positive regulation of potassium ion tra...	16	1	0.33	0.28686	0.8530412085106382
GO:1903335	regulation of vacuolar transport	16	1	0.33	0.28686	0.8530412085106382
GO:1904893	negative regulation of STAT cascade	16	1	0.33	0.28686	0.8530412085106382
GO:2000300	regulation of synaptic vesicle exocytosi...	16	1	0.33	0.28686	0.8530412085106382
GO:2000398	regulation of thymocyte aggregation	16	1	0.33	0.28686	0.8530412085106382
GO:0043603	cellular amide metabolic process	343	9	7.16	0.28716	0.8530412085106382
GO:0071417	cellular response to organonitrogen comp...	257	7	5.37	0.28946	0.8530412085106382
GO:0006816	calcium ion transport	172	5	3.59	0.28969	0.8530412085106382
GO:0009116	nucleoside metabolic process	172	5	3.59	0.28969	0.8530412085106382
GO:0008219	cell death	928	22	19.38	0.28978	0.8530412085106382
GO:0051649	establishment of localization in cell	883	21	18.44	0.29107	0.8530412085106382
GO:0007009	plasma membrane organization	131	4	2.74	0.29225	0.8530412085106382
GO:0072521	purine-containing compound metabolic pro...	258	7	5.39	0.29280	0.8530412085106382
GO:0032970	regulation of actin filament-based proce...	173	5	3.61	0.29378	0.8530412085106382
GO:0043933	macromolecular complex subunit organizat...	1022	24	21.34	0.29395	0.8530412085106382
GO:0009952	anterior/posterior pattern specification	91	3	1.9	0.29570	0.8530412085106382
GO:0014074	response to purine-containing compound	91	3	1.9	0.29570	0.8530412085106382
GO:0006412	translation	216	6	4.51	0.29604	0.8530412085106382
GO:0009135	purine nucleoside diphosphate metabolic ...	52	2	1.09	0.29617	0.8530412085106382
GO:0009179	purine ribonucleoside diphosphate metabo...	52	2	1.09	0.29617	0.8530412085106382
GO:0032434	regulation of proteasomal ubiquitin-depe...	52	2	1.09	0.29617	0.8530412085106382
GO:0070507	regulation of microtubule cytoskeleton o...	52	2	1.09	0.29617	0.8530412085106382
GO:0090317	negative regulation of intracellular pro...	52	2	1.09	0.29617	0.8530412085106382
GO:0006936	muscle contraction	174	5	3.63	0.29788	0.8530412085106382
GO:0051348	negative regulation of transferase activ...	174	5	3.63	0.29788	0.8530412085106382
GO:0051222	positive regulation of protein transport	217	6	4.53	0.29971	0.8530412085106382
GO:0055114	oxidation-reduction process	392	10	8.18	0.30132	0.8530412085106382
GO:0003018	vascular process in circulatory system	92	3	1.92	0.30144	0.8530412085106382
GO:0008154	actin polymerization or depolymerization	92	3	1.92	0.30144	0.8530412085106382
GO:0010821	regulation of mitochondrion organization	92	3	1.92	0.30144	0.8530412085106382
GO:0031960	response to corticosteroid	92	3	1.92	0.30144	0.8530412085106382
GO:0048639	positive regulation of developmental gro...	92	3	1.92	0.30144	0.8530412085106382
GO:0006904	vesicle docking involved in exocytosis	17	1	0.35	0.30179	0.8530412085106382
GO:0007202	activation of phospholipase C activity	17	1	0.35	0.30179	0.8530412085106382
GO:0009620	response to fungus	17	1	0.35	0.30179	0.8530412085106382
GO:0010226	response to lithium ion	17	1	0.35	0.30179	0.8530412085106382
GO:0030490	maturation of SSU-rRNA	17	1	0.35	0.30179	0.8530412085106382
GO:0030513	positive regulation of BMP signaling pat...	17	1	0.35	0.30179	0.8530412085106382
GO:0030517	negative regulation of axon extension	17	1	0.35	0.30179	0.8530412085106382
GO:0031111	negative regulation of microtubule polym...	17	1	0.35	0.30179	0.8530412085106382
GO:0032228	regulation of synaptic transmission, GAB...	17	1	0.35	0.30179	0.8530412085106382
GO:0035418	protein localization to synapse	17	1	0.35	0.30179	0.8530412085106382
GO:0042133	neurotransmitter metabolic process	17	1	0.35	0.30179	0.8530412085106382
GO:0043489	RNA stabilization	17	1	0.35	0.30179	0.8530412085106382
GO:0046580	negative regulation of Ras protein signa...	17	1	0.35	0.30179	0.8530412085106382
GO:0048255	mRNA stabilization	17	1	0.35	0.30179	0.8530412085106382
GO:0050701	interleukin-1 secretion	17	1	0.35	0.30179	0.8530412085106382
GO:0070198	protein localization to chromosome, telo...	17	1	0.35	0.30179	0.8530412085106382
GO:0071867	response to monoamine	17	1	0.35	0.30179	0.8530412085106382
GO:0071869	response to catecholamine	17	1	0.35	0.30179	0.8530412085106382
GO:0072661	protein targeting to plasma membrane	17	1	0.35	0.30179	0.8530412085106382
GO:0097300	programmed necrotic cell death	17	1	0.35	0.30179	0.8530412085106382
GO:1900739	regulation of protein insertion into mit...	17	1	0.35	0.30179	0.8530412085106382
GO:1900740	positive regulation of protein insertion...	17	1	0.35	0.30179	0.8530412085106382
GO:1901264	carbohydrate derivative transport	17	1	0.35	0.30179	0.8530412085106382
GO:1901385	regulation of voltage-gated calcium chan...	17	1	0.35	0.30179	0.8530412085106382
GO:2000171	negative regulation of dendrite developm...	17	1	0.35	0.30179	0.8530412085106382
GO:0042592	homeostatic process	752	18	15.7	0.30227	0.8530412085106382
GO:0065008	regulation of biological quality	1584	36	33.07	0.30277	0.8530412085106382
GO:0006906	vesicle fusion	53	2	1.11	0.30394	0.8530412085106382
GO:0009185	ribonucleoside diphosphate metabolic pro...	53	2	1.11	0.30394	0.8530412085106382
GO:0051899	membrane depolarization	53	2	1.11	0.30394	0.8530412085106382
GO:1903524	positive regulation of blood circulation	53	2	1.11	0.30394	0.8530412085106382
GO:0032535	regulation of cellular component size	176	5	3.67	0.30610	0.8530412085106382
GO:0050789	regulation of biological process	3930	85	82.05	0.30711	0.8530412085106382
GO:0008361	regulation of cell size	93	3	1.94	0.30719	0.8530412085106382
GO:0032984	macromolecular complex disassembly	93	3	1.94	0.30719	0.8530412085106382
GO:0045862	positive regulation of proteolysis	177	5	3.7	0.31023	0.8530412085106382
GO:0006626	protein targeting to mitochondrion	54	2	1.13	0.31169	0.8530412085106382
GO:0019751	polyol metabolic process	54	2	1.13	0.31169	0.8530412085106382
GO:0051960	regulation of nervous system development	397	10	8.29	0.31516	0.8530412085106382
GO:0001659	temperature homeostasis	18	1	0.38	0.31641	0.8530412085106382
GO:0001773	myeloid dendritic cell activation	18	1	0.38	0.31641	0.8530412085106382
GO:0001844	protein insertion into mitochondrial mem...	18	1	0.38	0.31641	0.8530412085106382
GO:0002026	regulation of the force of heart contrac...	18	1	0.38	0.31641	0.8530412085106382
GO:0002532	production of molecular mediator involve...	18	1	0.38	0.31641	0.8530412085106382
GO:0003179	heart valve morphogenesis	18	1	0.38	0.31641	0.8530412085106382
GO:0007616	long-term memory	18	1	0.38	0.31641	0.8530412085106382
GO:0015872	dopamine transport	18	1	0.38	0.31641	0.8530412085106382
GO:0021517	ventral spinal cord development	18	1	0.38	0.31641	0.8530412085106382
GO:0032459	regulation of protein oligomerization	18	1	0.38	0.31641	0.8530412085106382
GO:0036465	synaptic vesicle recycling	18	1	0.38	0.31641	0.8530412085106382
GO:0042130	negative regulation of T cell proliferat...	18	1	0.38	0.31641	0.8530412085106382
GO:0048286	lung alveolus development	18	1	0.38	0.31641	0.8530412085106382
GO:0050829	defense response to Gram-negative bacter...	18	1	0.38	0.31641	0.8530412085106382
GO:0050982	detection of mechanical stimulus	18	1	0.38	0.31641	0.8530412085106382
GO:0051058	negative regulation of small GTPase medi...	18	1	0.38	0.31641	0.8530412085106382
GO:0051204	protein insertion into mitochondrial mem...	18	1	0.38	0.31641	0.8530412085106382
GO:0051445	regulation of meiotic cell cycle	18	1	0.38	0.31641	0.8530412085106382
GO:0060999	positive regulation of dendritic spine d...	18	1	0.38	0.31641	0.8530412085106382
GO:0061036	positive regulation of cartilage develop...	18	1	0.38	0.31641	0.8530412085106382
GO:0071548	response to dexamethasone	18	1	0.38	0.31641	0.8530412085106382
GO:0086004	regulation of cardiac muscle cell contra...	18	1	0.38	0.31641	0.8530412085106382
GO:2000008	regulation of protein localization to ce...	18	1	0.38	0.31641	0.8530412085106382
GO:2001259	positive regulation of cation channel ac...	18	1	0.38	0.31641	0.8530412085106382
GO:1901657	glycosyl compound metabolic process	179	5	3.74	0.31851	0.8530412085106382
GO:0006486	protein glycosylation	95	3	1.98	0.31871	0.8530412085106382
GO:0043413	macromolecule glycosylation	95	3	1.98	0.31871	0.8530412085106382
GO:0070085	glycosylation	95	3	1.98	0.31871	0.8530412085106382
GO:0006289	nucleotide-excision repair	55	2	1.15	0.31943	0.8530412085106382
GO:0072009	nephron epithelium development	55	2	1.15	0.31943	0.8530412085106382
GO:0090174	organelle membrane fusion	55	2	1.15	0.31943	0.8530412085106382
GO:0002764	immune response-regulating signaling pat...	223	6	4.66	0.32192	0.8530412085106382
GO:0051090	regulation of sequence-specific DNA bind...	180	5	3.76	0.32266	0.8530412085106382
GO:0019882	antigen processing and presentation	96	3	2	0.32447	0.8530412085106382
GO:0045089	positive regulation of innate immune res...	138	4	2.88	0.32549	0.8530412085106382
GO:0033674	positive regulation of kinase activity	268	7	5.6	0.32659	0.8530412085106382
GO:0015698	inorganic anion transport	56	2	1.17	0.32714	0.8530412085106382
GO:0065007	biological regulation	4139	89	86.42	0.32809	0.8530412085106382
GO:0097190	apoptotic signaling pathway	313	8	6.54	0.32947	0.8530412085106382
GO:0016197	endosomal transport	97	3	2.03	0.33023	0.8530412085106382
GO:0001754	eye photoreceptor cell differentiation	19	1	0.4	0.33073	0.8530412085106382
GO:0006110	regulation of glycolytic process	19	1	0.4	0.33073	0.8530412085106382
GO:0010660	regulation of muscle cell apoptotic proc...	19	1	0.4	0.33073	0.8530412085106382
GO:0015988	energy coupled proton transmembrane tran...	19	1	0.4	0.33073	0.8530412085106382
GO:0015991	ATP hydrolysis coupled proton transport	19	1	0.4	0.33073	0.8530412085106382
GO:0032212	positive regulation of telomere maintena...	19	1	0.4	0.33073	0.8530412085106382
GO:0033344	cholesterol efflux	19	1	0.4	0.33073	0.8530412085106382
GO:0035088	establishment or maintenance of apical/b...	19	1	0.4	0.33073	0.8530412085106382
GO:0042274	ribosomal small subunit biogenesis	19	1	0.4	0.33073	0.8530412085106382
GO:0042398	cellular modified amino acid biosyntheti...	19	1	0.4	0.33073	0.8530412085106382
GO:0051310	metaphase plate congression	19	1	0.4	0.33073	0.8530412085106382
GO:0051646	mitochondrion localization	19	1	0.4	0.33073	0.8530412085106382
GO:0060412	ventricular septum morphogenesis	19	1	0.4	0.33073	0.8530412085106382
GO:0061245	establishment or maintenance of bipolar ...	19	1	0.4	0.33073	0.8530412085106382
GO:0070296	sarcoplasmic reticulum calcium ion trans...	19	1	0.4	0.33073	0.8530412085106382
GO:0071377	cellular response to glucagon stimulus	19	1	0.4	0.33073	0.8530412085106382
GO:0090313	regulation of protein targeting to membr...	19	1	0.4	0.33073	0.8530412085106382
GO:1904358	positive regulation of telomere maintena...	19	1	0.4	0.33073	0.8530412085106382
GO:0016310	phosphorylation	1043	24	21.78	0.33203	0.8530412085106382
GO:1901566	organonitrogen compound biosynthetic pro...	539	13	11.25	0.33378	0.8530412085106382
GO:0050767	regulation of neurogenesis	359	9	7.5	0.33412	0.8530412085106382
GO:0000910	cytokinesis	57	2	1.19	0.33484	0.8530412085106382
GO:0031123	RNA 3'-end processing	57	2	1.19	0.33484	0.8530412085106382
GO:0048013	ephrin receptor signaling pathway	57	2	1.19	0.33484	0.8530412085106382
GO:0099504	synaptic vesicle cycle	57	2	1.19	0.33484	0.8530412085106382
GO:0071702	organic substance transport	1091	25	22.78	0.33504	0.8530412085106382
GO:0019216	regulation of lipid metabolic process	140	4	2.92	0.33505	0.8530412085106382
GO:0002366	leukocyte activation involved in immune ...	98	3	2.05	0.33599	0.8530412085106382
GO:0006836	neurotransmitter transport	98	3	2.05	0.33599	0.8530412085106382
GO:0007369	gastrulation	98	3	2.05	0.33599	0.8530412085106382
GO:0051495	positive regulation of cytoskeleton orga...	98	3	2.05	0.33599	0.8530412085106382
GO:0071897	DNA biosynthetic process	98	3	2.05	0.33599	0.8530412085106382
GO:0006869	lipid transport	141	4	2.94	0.33983	0.8530412085106382
GO:0001505	regulation of neurotransmitter levels	99	3	2.07	0.34175	0.8530412085106382
GO:0002263	cell activation involved in immune respo...	99	3	2.07	0.34175	0.8530412085106382
GO:0010927	cellular component assembly involved in ...	99	3	2.07	0.34175	0.8530412085106382
GO:0050770	regulation of axonogenesis	99	3	2.07	0.34175	0.8530412085106382
GO:0007498	mesoderm development	58	2	1.21	0.34251	0.8530412085106382
GO:0010469	regulation of receptor activity	58	2	1.21	0.34251	0.8530412085106382
GO:0034767	positive regulation of ion transmembrane...	58	2	1.21	0.34251	0.8530412085106382
GO:0035725	sodium ion transmembrane transport	58	2	1.21	0.34251	0.8530412085106382
GO:0050803	regulation of synapse structure or activ...	58	2	1.21	0.34251	0.8530412085106382
GO:0050877	neurological system process	362	9	7.56	0.34309	0.8530412085106382
GO:0070647	protein modification by small protein co...	362	9	7.56	0.34309	0.8530412085106382
GO:0031667	response to nutrient levels	229	6	4.78	0.34438	0.8530412085106382
GO:0051640	organelle localization	229	6	4.78	0.34438	0.8530412085106382
GO:0001893	maternal placenta development	20	1	0.42	0.34476	0.8530412085106382
GO:0002886	regulation of myeloid leukocyte mediated...	20	1	0.42	0.34476	0.8530412085106382
GO:0008038	neuron recognition	20	1	0.42	0.34476	0.8530412085106382
GO:0016486	peptide hormone processing	20	1	0.42	0.34476	0.8530412085106382
GO:0030818	negative regulation of cAMP biosynthetic...	20	1	0.42	0.34476	0.8530412085106382
GO:0031952	regulation of protein autophosphorylatio...	20	1	0.42	0.34476	0.8530412085106382
GO:0032885	regulation of polysaccharide biosyntheti...	20	1	0.42	0.34476	0.8530412085106382
GO:0035307	positive regulation of protein dephospho...	20	1	0.42	0.34476	0.8530412085106382
GO:0038128	ERBB2 signaling pathway	20	1	0.42	0.34476	0.8530412085106382
GO:0045823	positive regulation of heart contraction	20	1	0.42	0.34476	0.8530412085106382
GO:0045907	positive regulation of vasoconstriction	20	1	0.42	0.34476	0.8530412085106382
GO:0050433	regulation of catecholamine secretion	20	1	0.42	0.34476	0.8530412085106382
GO:0050686	negative regulation of mRNA processing	20	1	0.42	0.34476	0.8530412085106382
GO:0060042	retina morphogenesis in camera-type eye	20	1	0.42	0.34476	0.8530412085106382
GO:0090075	relaxation of muscle	20	1	0.42	0.34476	0.8530412085106382
GO:1901068	guanosine-containing compound metabolic ...	20	1	0.42	0.34476	0.8530412085106382
GO:1902582	single-organism intracellular transport	318	8	6.64	0.34540	0.8530412085106382
GO:0044265	cellular macromolecule catabolic process	363	9	7.58	0.34609	0.8530412085106382
GO:0030003	cellular cation homeostasis	274	7	5.72	0.34719	0.8530412085106382
GO:0031647	regulation of protein stability	100	3	2.09	0.34751	0.8530412085106382
GO:0032869	cellular response to insulin stimulus	100	3	2.09	0.34751	0.8530412085106382
GO:0006915	apoptotic process	866	20	18.08	0.34761	0.8530412085106382
GO:0031329	regulation of cellular catabolic process	186	5	3.88	0.34768	0.8530412085106382
GO:0006171	cAMP biosynthetic process	59	2	1.23	0.35015	0.8530412085106382
GO:0008543	fibroblast growth factor receptor signal...	59	2	1.23	0.35015	0.8530412085106382
GO:0009132	nucleoside diphosphate metabolic process	59	2	1.23	0.35015	0.8530412085106382
GO:0030817	regulation of cAMP biosynthetic process	59	2	1.23	0.35015	0.8530412085106382
GO:0070838	divalent metal ion transport	187	5	3.9	0.35186	0.8530412085106382
GO:0007017	microtubule-based process	231	6	4.82	0.35190	0.8530412085106382
GO:0031349	positive regulation of defense response	188	5	3.93	0.35605	0.8530412085106382
GO:0048489	synaptic vesicle transport	60	2	1.25	0.35776	0.8530412085106382
GO:0055002	striated muscle cell development	60	2	1.25	0.35776	0.8530412085106382
GO:0097480	establishment of synaptic vesicle locali...	60	2	1.25	0.35776	0.8530412085106382
GO:0003170	heart valve development	21	1	0.44	0.35849	0.8530412085106382
GO:0006775	fat-soluble vitamin metabolic process	21	1	0.44	0.35849	0.8530412085106382
GO:0007031	peroxisome organization	21	1	0.44	0.35849	0.8530412085106382
GO:0007190	activation of adenylate cyclase activity	21	1	0.44	0.35849	0.8530412085106382
GO:0007618	mating	21	1	0.44	0.35849	0.8530412085106382
GO:0009948	anterior/posterior axis specification	21	1	0.44	0.35849	0.8530412085106382
GO:0010907	positive regulation of glucose metabolic...	21	1	0.44	0.35849	0.8530412085106382
GO:0030049	muscle filament sliding	21	1	0.44	0.35849	0.8530412085106382
GO:0030501	positive regulation of bone mineralizati...	21	1	0.44	0.35849	0.8530412085106382
GO:0030803	negative regulation of cyclic nucleotide...	21	1	0.44	0.35849	0.8530412085106382
GO:0030809	negative regulation of nucleotide biosyn...	21	1	0.44	0.35849	0.8530412085106382
GO:0030815	negative regulation of cAMP metabolic pr...	21	1	0.44	0.35849	0.8530412085106382
GO:0032651	regulation of interleukin-1 beta product...	21	1	0.44	0.35849	0.8530412085106382
GO:0032784	regulation of DNA-templated transcriptio...	21	1	0.44	0.35849	0.8530412085106382
GO:0032881	regulation of polysaccharide metabolic p...	21	1	0.44	0.35849	0.8530412085106382
GO:0033003	regulation of mast cell activation	21	1	0.44	0.35849	0.8530412085106382
GO:0033275	actin-myosin filament sliding	21	1	0.44	0.35849	0.8530412085106382
GO:0045776	negative regulation of blood pressure	21	1	0.44	0.35849	0.8530412085106382
GO:0046173	polyol biosynthetic process	21	1	0.44	0.35849	0.8530412085106382
GO:0046513	ceramide biosynthetic process	21	1	0.44	0.35849	0.8530412085106382
GO:0050885	neuromuscular process controlling balanc...	21	1	0.44	0.35849	0.8530412085106382
GO:0050919	negative chemotaxis	21	1	0.44	0.35849	0.8530412085106382
GO:0071526	semaphorin-plexin signaling pathway	21	1	0.44	0.35849	0.8530412085106382
GO:0090382	phagosome maturation	21	1	0.44	0.35849	0.8530412085106382
GO:0097028	dendritic cell differentiation	21	1	0.44	0.35849	0.8530412085106382
GO:1900372	negative regulation of purine nucleotide...	21	1	0.44	0.35849	0.8530412085106382
GO:1901028	regulation of mitochondrial outer membra...	21	1	0.44	0.35849	0.8530412085106382
GO:1901030	positive regulation of mitochondrial out...	21	1	0.44	0.35849	0.8530412085106382
GO:1903115	regulation of actin filament-based movem...	21	1	0.44	0.35849	0.8530412085106382
GO:2000273	positive regulation of receptor activity	21	1	0.44	0.35849	0.8530412085106382
GO:2000826	regulation of heart morphogenesis	21	1	0.44	0.35849	0.8530412085106382
GO:0046395	carboxylic acid catabolic process	102	3	2.13	0.35901	0.8530412085106382
GO:0061138	morphogenesis of a branching epithelium	102	3	2.13	0.35901	0.8530412085106382
GO:0009100	glycoprotein metabolic process	146	4	3.05	0.36378	0.8530412085106382
GO:0022613	ribonucleoprotein complex biogenesis	146	4	3.05	0.36378	0.8530412085106382
GO:0012501	programmed cell death	874	20	18.25	0.36392	0.8530412085106382
GO:0072511	divalent inorganic cation transport	190	5	3.97	0.36444	0.8530412085106382
GO:0009725	response to hormone	460	11	9.6	0.36464	0.8530412085106382
GO:0032870	cellular response to hormone stimulus	324	8	6.76	0.36468	0.8530412085106382
GO:0072659	protein localization to plasma membrane	103	3	2.15	0.36475	0.8530412085106382
GO:0001736	establishment of planar polarity	61	2	1.27	0.36534	0.8530412085106382
GO:0007164	establishment of tissue polarity	61	2	1.27	0.36534	0.8530412085106382
GO:0032886	regulation of microtubule-based process	61	2	1.27	0.36534	0.8530412085106382
GO:0034764	positive regulation of transmembrane tra...	61	2	1.27	0.36534	0.8530412085106382
GO:0030163	protein catabolic process	325	8	6.79	0.36790	0.8530412085106382
GO:0032446	protein modification by small protein co...	325	8	6.79	0.36790	0.8530412085106382
GO:0006873	cellular ion homeostasis	280	7	5.85	0.36794	0.8530412085106382
GO:0016311	dephosphorylation	191	5	3.99	0.36863	0.8530412085106382
GO:0051347	positive regulation of transferase activ...	326	8	6.81	0.37113	0.8530412085106382
GO:0009628	response to abiotic stimulus	554	13	11.57	0.37116	0.8530412085106382
GO:0002204	somatic recombination of immunoglobulin ...	22	1	0.46	0.37193	0.8530412085106382
GO:0002208	somatic diversification of immunoglobuli...	22	1	0.46	0.37193	0.8530412085106382
GO:0002279	mast cell activation involved in immune ...	22	1	0.46	0.37193	0.8530412085106382
GO:0007032	endosome organization	22	1	0.46	0.37193	0.8530412085106382
GO:0014888	striated muscle adaptation	22	1	0.46	0.37193	0.8530412085106382
GO:0015682	ferric iron transport	22	1	0.46	0.37193	0.8530412085106382
GO:0016239	positive regulation of macroautophagy	22	1	0.46	0.37193	0.8530412085106382
GO:0030166	proteoglycan biosynthetic process	22	1	0.46	0.37193	0.8530412085106382
GO:0030212	hyaluronan metabolic process	22	1	0.46	0.37193	0.8530412085106382
GO:0030800	negative regulation of cyclic nucleotide...	22	1	0.46	0.37193	0.8530412085106382
GO:0031338	regulation of vesicle fusion	22	1	0.46	0.37193	0.8530412085106382
GO:0033572	transferrin transport	22	1	0.46	0.37193	0.8530412085106382
GO:0043268	positive regulation of potassium ion tra...	22	1	0.46	0.37193	0.8530412085106382
GO:0043300	regulation of leukocyte degranulation	22	1	0.46	0.37193	0.8530412085106382
GO:0043303	mast cell degranulation	22	1	0.46	0.37193	0.8530412085106382
GO:0045190	isotype switching	22	1	0.46	0.37193	0.8530412085106382
GO:0046686	response to cadmium ion	22	1	0.46	0.37193	0.8530412085106382
GO:0048016	inositol phosphate-mediated signaling	22	1	0.46	0.37193	0.8530412085106382
GO:0050830	defense response to Gram-positive bacter...	22	1	0.46	0.37193	0.8530412085106382
GO:0050854	regulation of antigen receptor-mediated ...	22	1	0.46	0.37193	0.8530412085106382
GO:0070169	positive regulation of biomineral tissue...	22	1	0.46	0.37193	0.8530412085106382
GO:0072512	trivalent inorganic cation transport	22	1	0.46	0.37193	0.8530412085106382
GO:0090662	ATP hydrolysis coupled transmembrane tra...	22	1	0.46	0.37193	0.8530412085106382
GO:0097345	mitochondrial outer membrane permeabiliz...	22	1	0.46	0.37193	0.8530412085106382
GO:1902803	regulation of synaptic vesicle transport	22	1	0.46	0.37193	0.8530412085106382
GO:1903312	negative regulation of mRNA metabolic pr...	22	1	0.46	0.37193	0.8530412085106382
GO:1990090	cellular response to nerve growth factor...	22	1	0.46	0.37193	0.8530412085106382
GO:0006665	sphingolipid metabolic process	62	2	1.29	0.37289	0.8530412085106382
GO:0009267	cellular response to starvation	62	2	1.29	0.37289	0.8530412085106382
GO:0010634	positive regulation of epithelial cell m...	62	2	1.29	0.37289	0.8530412085106382
GO:0071901	negative regulation of protein serine/th...	62	2	1.29	0.37289	0.8530412085106382
GO:0048871	multicellular organismal homeostasis	148	4	3.09	0.37336	0.8530412085106382
GO:2000021	regulation of ion homeostasis	105	3	2.19	0.37621	0.8530412085106382
GO:0040008	regulation of growth	328	8	6.85	0.37759	0.8530412085106382
GO:0010769	regulation of cell morphogenesis involve...	149	4	3.11	0.37814	0.8530412085106382
GO:0001508	action potential	63	2	1.32	0.38040	0.8530412085106382
GO:0002576	platelet degranulation	63	2	1.32	0.38040	0.8530412085106382
GO:0008037	cell recognition	63	2	1.32	0.38040	0.8530412085106382
GO:0045931	positive regulation of mitotic cell cycl...	63	2	1.32	0.38040	0.8530412085106382
GO:0097479	synaptic vesicle localization	63	2	1.32	0.38040	0.8530412085106382
GO:0045665	negative regulation of neuron differenti...	106	3	2.21	0.38192	0.8530412085106382
GO:0050851	antigen receptor-mediated signaling path...	106	3	2.21	0.38192	0.8530412085106382
GO:0071705	nitrogen compound transport	330	8	6.89	0.38407	0.8530412085106382
GO:0051128	regulation of cellular component organiz...	1071	24	22.36	0.38490	0.8530412085106382
GO:0002381	immunoglobulin production involved in im...	23	1	0.48	0.38510	0.8530412085106382
GO:0002448	mast cell mediated immunity	23	1	0.48	0.38510	0.8530412085106382
GO:0006636	unsaturated fatty acid biosynthetic proc...	23	1	0.48	0.38510	0.8530412085106382
GO:0007052	mitotic spindle organization	23	1	0.48	0.38510	0.8530412085106382
GO:0009247	glycolipid biosynthetic process	23	1	0.48	0.38510	0.8530412085106382
GO:0010165	response to X-ray	23	1	0.48	0.38510	0.8530412085106382
GO:0010743	regulation of macrophage derived foam ce...	23	1	0.48	0.38510	0.8530412085106382
GO:0010863	positive regulation of phospholipase C a...	23	1	0.48	0.38510	0.8530412085106382
GO:0030520	intracellular estrogen receptor signalin...	23	1	0.48	0.38510	0.8530412085106382
GO:0032924	activin receptor signaling pathway	23	1	0.48	0.38510	0.8530412085106382
GO:0042551	neuron maturation	23	1	0.48	0.38510	0.8530412085106382
GO:0042771	intrinsic apoptotic signaling pathway in...	23	1	0.48	0.38510	0.8530412085106382
GO:0043470	regulation of carbohydrate catabolic pro...	23	1	0.48	0.38510	0.8530412085106382
GO:0045600	positive regulation of fat cell differen...	23	1	0.48	0.38510	0.8530412085106382
GO:0046503	glycerolipid catabolic process	23	1	0.48	0.38510	0.8530412085106382
GO:0046530	photoreceptor cell differentiation	23	1	0.48	0.38510	0.8530412085106382
GO:0048641	regulation of skeletal muscle tissue dev...	23	1	0.48	0.38510	0.8530412085106382
GO:0050432	catecholamine secretion	23	1	0.48	0.38510	0.8530412085106382
GO:0051298	centrosome duplication	23	1	0.48	0.38510	0.8530412085106382
GO:0060688	regulation of morphogenesis of a branchi...	23	1	0.48	0.38510	0.8530412085106382
GO:0086002	cardiac muscle cell action potential inv...	23	1	0.48	0.38510	0.8530412085106382
GO:1901016	regulation of potassium ion transmembran...	23	1	0.48	0.38510	0.8530412085106382
GO:1901998	toxin transport	23	1	0.48	0.38510	0.8530412085106382
GO:1902110	positive regulation of mitochondrial mem...	23	1	0.48	0.38510	0.8530412085106382
GO:1902686	mitochondrial outer membrane permeabiliz...	23	1	0.48	0.38510	0.8530412085106382
GO:1990089	response to nerve growth factor	23	1	0.48	0.38510	0.8530412085106382
GO:0007169	transmembrane receptor protein tyrosine ...	376	9	7.85	0.38545	0.8530412085106382
GO:0032956	regulation of actin cytoskeleton organiz...	151	4	3.15	0.38771	0.8530412085106382
GO:0006413	translational initiation	64	2	1.34	0.38787	0.8530412085106382
GO:0030814	regulation of cAMP metabolic process	64	2	1.34	0.38787	0.8530412085106382
GO:0032387	negative regulation of intracellular tra...	64	2	1.34	0.38787	0.8530412085106382
GO:0043433	negative regulation of sequence-specific...	64	2	1.34	0.38787	0.8530412085106382
GO:0044801	single-organism membrane fusion	64	2	1.34	0.38787	0.8530412085106382
GO:0006820	anion transport	196	5	4.09	0.38961	0.8530412085106382
GO:0006874	cellular calcium ion homeostasis	196	5	4.09	0.38961	0.8530412085106382
GO:0022604	regulation of cell morphogenesis	241	6	5.03	0.38970	0.8530412085106382
GO:0007034	vacuolar transport	108	3	2.25	0.39332	0.8530412085106382
GO:0051716	cellular response to stimulus	2734	59	57.08	0.39438	0.8530412085106382
GO:0010647	positive regulation of cell communicatio...	749	17	15.64	0.39473	0.8530412085106382
GO:0001704	formation of primary germ layer	65	2	1.36	0.39531	0.8530412085106382
GO:0033273	response to vitamin	65	2	1.36	0.39531	0.8530412085106382
GO:0010876	lipid localization	153	4	3.19	0.39725	0.8530412085106382
GO:0001895	retina homeostasis	24	1	0.5	0.39799	0.8530412085106382
GO:0003197	endocardial cushion development	24	1	0.5	0.39799	0.8530412085106382
GO:0006734	NADH metabolic process	24	1	0.5	0.39799	0.8530412085106382
GO:0007435	salivary gland morphogenesis	24	1	0.5	0.39799	0.8530412085106382
GO:0009066	aspartate family amino acid metabolic pr...	24	1	0.5	0.39799	0.8530412085106382
GO:0009988	cell-cell recognition	24	1	0.5	0.39799	0.8530412085106382
GO:0010559	regulation of glycoprotein biosynthetic ...	24	1	0.5	0.39799	0.8530412085106382
GO:0010657	muscle cell apoptotic process	24	1	0.5	0.39799	0.8530412085106382
GO:0016445	somatic diversification of immunoglobuli...	24	1	0.5	0.39799	0.8530412085106382
GO:0016447	somatic recombination of immunoglobulin ...	24	1	0.5	0.39799	0.8530412085106382
GO:0030834	regulation of actin filament depolymeriz...	24	1	0.5	0.39799	0.8530412085106382
GO:0030858	positive regulation of epithelial cell d...	24	1	0.5	0.39799	0.8530412085106382
GO:0032210	regulation of telomere maintenance via t...	24	1	0.5	0.39799	0.8530412085106382
GO:0046785	microtubule polymerization	24	1	0.5	0.39799	0.8530412085106382
GO:0050922	negative regulation of chemotaxis	24	1	0.5	0.39799	0.8530412085106382
GO:0051205	protein insertion into membrane	24	1	0.5	0.39799	0.8530412085106382
GO:0051452	intracellular pH reduction	24	1	0.5	0.39799	0.8530412085106382
GO:0051932	synaptic transmission, GABAergic	24	1	0.5	0.39799	0.8530412085106382
GO:0060997	dendritic spine morphogenesis	24	1	0.5	0.39799	0.8530412085106382
GO:0071359	cellular response to dsRNA	24	1	0.5	0.39799	0.8530412085106382
GO:0090307	mitotic spindle assembly	24	1	0.5	0.39799	0.8530412085106382
GO:1901607	alpha-amino acid biosynthetic process	24	1	0.5	0.39799	0.8530412085106382
GO:1902108	regulation of mitochondrial membrane per...	24	1	0.5	0.39799	0.8530412085106382
GO:1902850	microtubule cytoskeleton organization in...	24	1	0.5	0.39799	0.8530412085106382
GO:2000242	negative regulation of reproductive proc...	24	1	0.5	0.39799	0.8530412085106382
GO:0001763	morphogenesis of a branching structure	109	3	2.28	0.39900	0.8530412085106382
GO:0031399	regulation of protein modification proce...	798	18	16.66	0.40002	0.8530412085106382
GO:0010720	positive regulation of cell development	244	6	5.09	0.40106	0.8530412085106382
GO:0002429	immune response-activating cell surface ...	154	4	3.22	0.40202	0.8530412085106382
GO:0001738	morphogenesis of a polarized epithelium	66	2	1.38	0.40270	0.8530412085106382
GO:0007266	Rho protein signal transduction	66	2	1.38	0.40270	0.8530412085106382
GO:0015718	monocarboxylic acid transport	66	2	1.38	0.40270	0.8530412085106382
GO:0033044	regulation of chromosome organization	66	2	1.38	0.40270	0.8530412085106382
GO:0048284	organelle fusion	66	2	1.38	0.40270	0.8530412085106382
GO:0000209	protein polyubiquitination	110	3	2.3	0.40466	0.8530412085106382
GO:1990778	protein localization to cell periphery	110	3	2.3	0.40466	0.8530412085106382
GO:0023056	positive regulation of signaling	754	17	15.74	0.40594	0.8530412085106382
GO:0055074	calcium ion homeostasis	200	5	4.18	0.40638	0.8530412085106382
GO:0009991	response to extracellular stimulus	246	6	5.14	0.40863	0.8530412085106382
GO:0003206	cardiac chamber morphogenesis	67	2	1.4	0.41005	0.8530412085106382
GO:0007416	synapse assembly	67	2	1.4	0.41005	0.8530412085106382
GO:0033135	regulation of peptidyl-serine phosphoryl...	67	2	1.4	0.41005	0.8530412085106382
GO:0043270	positive regulation of ion transport	111	3	2.32	0.41031	0.8530412085106382
GO:0051258	protein polymerization	111	3	2.32	0.41031	0.8530412085106382
GO:0003407	neural retina development	25	1	0.52	0.41062	0.8530412085106382
GO:0006303	double-strand break repair via nonhomolo...	25	1	0.52	0.41062	0.8530412085106382
GO:0006749	glutathione metabolic process	25	1	0.52	0.41062	0.8530412085106382
GO:0007431	salivary gland development	25	1	0.52	0.41062	0.8530412085106382
GO:0009409	response to cold	25	1	0.52	0.41062	0.8530412085106382
GO:0031110	regulation of microtubule polymerization...	25	1	0.52	0.41062	0.8530412085106382
GO:0032206	positive regulation of telomere maintena...	25	1	0.52	0.41062	0.8530412085106382
GO:0032418	lysosome localization	25	1	0.52	0.41062	0.8530412085106382
GO:0035794	positive regulation of mitochondrial mem...	25	1	0.52	0.41062	0.8530412085106382
GO:0043113	receptor clustering	25	1	0.52	0.41062	0.8530412085106382
GO:0045851	pH reduction	25	1	0.52	0.41062	0.8530412085106382
GO:0048168	regulation of neuronal synaptic plastici...	25	1	0.52	0.41062	0.8530412085106382
GO:0050853	B cell receptor signaling pathway	25	1	0.52	0.41062	0.8530412085106382
GO:0051303	establishment of chromosome localization	25	1	0.52	0.41062	0.8530412085106382
GO:0051705	multi-organism behavior	25	1	0.52	0.41062	0.8530412085106382
GO:0051784	negative regulation of nuclear division	25	1	0.52	0.41062	0.8530412085106382
GO:0072577	endothelial cell apoptotic process	25	1	0.52	0.41062	0.8530412085106382
GO:1900274	regulation of phospholipase C activity	25	1	0.52	0.41062	0.8530412085106382
GO:1901185	negative regulation of ERBB signaling pa...	25	1	0.52	0.41062	0.8530412085106382
GO:1903146	regulation of mitophagy	25	1	0.52	0.41062	0.8530412085106382
GO:1904356	regulation of telomere maintenance via t...	25	1	0.52	0.41062	0.8530412085106382
GO:0051656	establishment of organelle localization	202	5	4.22	0.41475	0.8545109892827699
GO:0016054	organic acid catabolic process	112	3	2.34	0.41595	0.8545109892827699
GO:0002285	lymphocyte activation involved in immune...	68	2	1.42	0.41736	0.8545109892827699
GO:0045981	positive regulation of nucleotide metabo...	68	2	1.42	0.41736	0.8545109892827699
GO:1900544	positive regulation of purine nucleotide...	68	2	1.42	0.41736	0.8545109892827699
GO:0034622	cellular macromolecular complex assembly	387	9	8.08	0.41902	0.8545109892827699
GO:1901990	regulation of mitotic cell cycle phase t...	158	4	3.3	0.42102	0.8545109892827699
GO:0008652	cellular amino acid biosynthetic process	26	1	0.54	0.42298	0.8545109892827699
GO:0009593	detection of chemical stimulus	26	1	0.54	0.42298	0.8545109892827699
GO:0019226	transmission of nerve impulse	26	1	0.54	0.42298	0.8545109892827699
GO:0030042	actin filament depolymerization	26	1	0.54	0.42298	0.8545109892827699
GO:0032945	negative regulation of mononuclear cell ...	26	1	0.54	0.42298	0.8545109892827699
GO:0033013	tetrapyrrole metabolic process	26	1	0.54	0.42298	0.8545109892827699
GO:0033762	response to glucagon	26	1	0.54	0.42298	0.8545109892827699
GO:0042992	negative regulation of transcription fac...	26	1	0.54	0.42298	0.8545109892827699
GO:0045670	regulation of osteoclast differentiation	26	1	0.54	0.42298	0.8545109892827699
GO:0045744	negative regulation of G-protein coupled...	26	1	0.54	0.42298	0.8545109892827699
GO:0045762	positive regulation of adenylate cyclase...	26	1	0.54	0.42298	0.8545109892827699
GO:0050000	chromosome localization	26	1	0.54	0.42298	0.8545109892827699
GO:0050672	negative regulation of lymphocyte prolif...	26	1	0.54	0.42298	0.8545109892827699
GO:0060038	cardiac muscle cell proliferation	26	1	0.54	0.42298	0.8545109892827699
GO:0070265	necrotic cell death	26	1	0.54	0.42298	0.8545109892827699
GO:0071230	cellular response to amino acid stimulus	26	1	0.54	0.42298	0.8545109892827699
GO:0090102	cochlea development	26	1	0.54	0.42298	0.8545109892827699
GO:1903018	regulation of glycoprotein metabolic pro...	26	1	0.54	0.42298	0.8545109892827699
GO:0072503	cellular divalent inorganic cation homeo...	204	5	4.26	0.42310	0.8545109892827699
GO:0010648	negative regulation of cell communicatio...	575	13	12.01	0.42445	0.8545109892827699
GO:0003231	cardiac ventricle development	69	2	1.44	0.42463	0.8545109892827699
GO:0007173	epidermal growth factor receptor signali...	69	2	1.44	0.42463	0.8545109892827699
GO:0030518	intracellular steroid hormone receptor s...	69	2	1.44	0.42463	0.8545109892827699
GO:0030802	regulation of cyclic nucleotide biosynth...	69	2	1.44	0.42463	0.8545109892827699
GO:0031397	negative regulation of protein ubiquitin...	69	2	1.44	0.42463	0.8545109892827699
GO:0032874	positive regulation of stress-activated ...	69	2	1.44	0.42463	0.8545109892827699
GO:0048813	dendrite morphogenesis	69	2	1.44	0.42463	0.8545109892827699
GO:0050806	positive regulation of synaptic transmis...	69	2	1.44	0.42463	0.8545109892827699
GO:0055067	monovalent inorganic cation homeostasis	69	2	1.44	0.42463	0.8545109892827699
GO:0070304	positive regulation of stress-activated ...	69	2	1.44	0.42463	0.8545109892827699
GO:0072006	nephron development	69	2	1.44	0.42463	0.8545109892827699
GO:0048518	positive regulation of biological proces...	2277	49	47.54	0.42514	0.8548325700164746
GO:0071902	positive regulation of protein serine/th...	159	4	3.32	0.42575	0.8553545267489712
GO:0032846	positive regulation of homeostatic proce...	114	3	2.38	0.42717	0.8569775349219392
GO:0018108	peptidyl-tyrosine phosphorylation	205	5	4.28	0.42726	0.8569775349219392
GO:0023057	negative regulation of signaling	577	13	12.05	0.42955	0.860863341543514
GO:0071407	cellular response to organic cyclic comp...	299	7	6.24	0.43403	0.8630282305194805
GO:0000726	non-recombinational repair	27	1	0.56	0.43508	0.8630282305194805
GO:0005978	glycogen biosynthetic process	27	1	0.56	0.43508	0.8630282305194805
GO:0009250	glucan biosynthetic process	27	1	0.56	0.43508	0.8630282305194805
GO:0010742	macrophage derived foam cell differentia...	27	1	0.56	0.43508	0.8630282305194805
GO:0042220	response to cocaine	27	1	0.56	0.43508	0.8630282305194805
GO:0046148	pigment biosynthetic process	27	1	0.56	0.43508	0.8630282305194805
GO:0046928	regulation of neurotransmitter secretion	27	1	0.56	0.43508	0.8630282305194805
GO:0050795	regulation of behavior	27	1	0.56	0.43508	0.8630282305194805
GO:0051220	cytoplasmic sequestering of protein	27	1	0.56	0.43508	0.8630282305194805
GO:0061045	negative regulation of wound healing	27	1	0.56	0.43508	0.8630282305194805
GO:0090077	foam cell differentiation	27	1	0.56	0.43508	0.8630282305194805
GO:0002757	immune response-activating signal transd...	207	5	4.32	0.43558	0.8630282305194805
GO:0018212	peptidyl-tyrosine modification	207	5	4.32	0.43558	0.8630282305194805
GO:0071900	regulation of protein serine/threonine k...	254	6	5.3	0.43882	0.8677112631578947
GO:0030808	regulation of nucleotide biosynthetic pr...	71	2	1.48	0.43901	0.8677112631578947
GO:1900371	regulation of purine nucleotide biosynth...	71	2	1.48	0.43901	0.8677112631578947
GO:0070997	neuron death	162	4	3.38	0.43988	0.8679240572792363
GO:0006605	protein targeting	301	7	6.28	0.44097	0.8679240572792363
GO:0050730	regulation of peptidyl-tyrosine phosphor...	117	3	2.44	0.44385	0.8679240572792363
GO:0055080	cation homeostasis	302	7	6.31	0.44444	0.8679240572792363
GO:0045088	regulation of innate immune response	163	4	3.4	0.44457	0.8679240572792363
GO:0002478	antigen processing and presentation of e...	72	2	1.5	0.44613	0.8679240572792363
GO:0046058	cAMP metabolic process	72	2	1.5	0.44613	0.8679240572792363
GO:0060041	retina development in camera-type eye	72	2	1.5	0.44613	0.8679240572792363
GO:0060401	cytosolic calcium ion transport	72	2	1.5	0.44613	0.8679240572792363
GO:0090002	establishment of protein localization to...	72	2	1.5	0.44613	0.8679240572792363
GO:1903321	negative regulation of protein modificat...	72	2	1.5	0.44613	0.8679240572792363
GO:0006921	cellular component disassembly involved ...	28	1	0.58	0.44694	0.8679240572792363
GO:0007004	telomere maintenance via telomerase	28	1	0.58	0.44694	0.8679240572792363
GO:0010862	positive regulation of pathway-restricte...	28	1	0.58	0.44694	0.8679240572792363
GO:0032088	negative regulation of NF-kappaB transcr...	28	1	0.58	0.44694	0.8679240572792363
GO:0032611	interleukin-1 beta production	28	1	0.58	0.44694	0.8679240572792363
GO:0034394	protein localization to cell surface	28	1	0.58	0.44694	0.8679240572792363
GO:0035306	positive regulation of dephosphorylation	28	1	0.58	0.44694	0.8679240572792363
GO:0035850	epithelial cell differentiation involved...	28	1	0.58	0.44694	0.8679240572792363
GO:0042312	regulation of vasodilation	28	1	0.58	0.44694	0.8679240572792363
GO:0060291	long-term synaptic potentiation	28	1	0.58	0.44694	0.8679240572792363
GO:1903727	positive regulation of phospholipid meta...	28	1	0.58	0.44694	0.8679240572792363
GO:2001233	regulation of apoptotic signaling pathwa...	210	5	4.38	0.44802	0.8693297456279808
GO:0051098	regulation of binding	164	4	3.42	0.44924	0.8705845873015873
GO:0045926	negative regulation of growth	118	3	2.46	0.44938	0.8705845873015873
GO:0072507	divalent inorganic cation homeostasis	211	5	4.41	0.45215	0.871744976635514
GO:0060048	cardiac muscle contraction	73	2	1.52	0.45321	0.871744976635514
GO:0044093	positive regulation of molecular functio...	870	19	18.16	0.45435	0.871744976635514
GO:0009719	response to endogenous stimulus	823	18	17.18	0.45497	0.871744976635514
GO:0002479	antigen processing and presentation of e...	29	1	0.61	0.45855	0.871744976635514
GO:0002562	somatic diversification of immune recept...	29	1	0.61	0.45855	0.871744976635514
GO:0006278	RNA-dependent DNA biosynthetic process	29	1	0.61	0.45855	0.871744976635514
GO:0006826	iron ion transport	29	1	0.61	0.45855	0.871744976635514
GO:0006984	ER-nucleus signaling pathway	29	1	0.61	0.45855	0.871744976635514
GO:0014047	glutamate secretion	29	1	0.61	0.45855	0.871744976635514
GO:0016444	somatic cell DNA recombination	29	1	0.61	0.45855	0.871744976635514
GO:0019674	NAD metabolic process	29	1	0.61	0.45855	0.871744976635514
GO:0032652	regulation of interleukin-1 production	29	1	0.61	0.45855	0.871744976635514
GO:0032922	circadian regulation of gene expression	29	1	0.61	0.45855	0.871744976635514
GO:0035272	exocrine system development	29	1	0.61	0.45855	0.871744976635514
GO:0045576	mast cell activation	29	1	0.61	0.45855	0.871744976635514
GO:0045740	positive regulation of DNA replication	29	1	0.61	0.45855	0.871744976635514
GO:0051496	positive regulation of stress fiber asse...	29	1	0.61	0.45855	0.871744976635514
GO:0051881	regulation of mitochondrial membrane pot...	29	1	0.61	0.45855	0.871744976635514
GO:0055013	cardiac muscle cell development	29	1	0.61	0.45855	0.871744976635514
GO:0070664	negative regulation of leukocyte prolife...	29	1	0.61	0.45855	0.871744976635514
GO:0071277	cellular response to calcium ion	29	1	0.61	0.45855	0.871744976635514
GO:0071385	cellular response to glucocorticoid stim...	29	1	0.61	0.45855	0.871744976635514
GO:0097061	dendritic spine organization	29	1	0.61	0.45855	0.871744976635514
GO:0010212	response to ionizing radiation	74	2	1.55	0.46023	0.8718479363847945
GO:0034332	adherens junction organization	74	2	1.55	0.46023	0.8718479363847945
GO:0043406	positive regulation of MAP kinase activi...	120	3	2.51	0.46035	0.8718479363847945
GO:0050808	synapse organization	120	3	2.51	0.46035	0.8718479363847945
GO:0003012	muscle system process	213	5	4.45	0.46039	0.8718479363847945
GO:0016049	cell growth	260	6	5.43	0.46130	0.8728940310077519
GO:1901987	regulation of cell cycle phase transitio...	167	4	3.49	0.46321	0.8756109236641222
GO:0048729	tissue morphogenesis	308	7	6.43	0.46515	0.8756109236641222
GO:0098771	inorganic ion homeostasis	308	7	6.43	0.46515	0.8756109236641222
GO:0090068	positive regulation of cell cycle proces...	121	3	2.53	0.46581	0.8756109236641222
GO:0010977	negative regulation of neuron projection...	75	2	1.57	0.46720	0.8756109236641222
GO:0019884	antigen processing and presentation of e...	75	2	1.57	0.46720	0.8756109236641222
GO:0048545	response to steroid hormone	215	5	4.49	0.46859	0.8756109236641222
GO:0000288	nuclear-transcribed mRNA catabolic proce...	30	1	0.63	0.46991	0.8756109236641222
GO:0002200	somatic diversification of immune recept...	30	1	0.63	0.46991	0.8756109236641222
GO:0006521	regulation of cellular amino acid metabo...	30	1	0.63	0.46991	0.8756109236641222
GO:0006687	glycosphingolipid metabolic process	30	1	0.63	0.46991	0.8756109236641222
GO:0006892	post-Golgi vesicle-mediated transport	30	1	0.63	0.46991	0.8756109236641222
GO:0010833	telomere maintenance via telomere length...	30	1	0.63	0.46991	0.8756109236641222
GO:0015914	phospholipid transport	30	1	0.63	0.46991	0.8756109236641222
GO:0034502	protein localization to chromosome	30	1	0.63	0.46991	0.8756109236641222
GO:0050999	regulation of nitric-oxide synthase acti...	30	1	0.63	0.46991	0.8756109236641222
GO:0051952	regulation of amine transport	30	1	0.63	0.46991	0.8756109236641222
GO:0060350	endochondral bone morphogenesis	30	1	0.63	0.46991	0.8756109236641222
GO:1901379	regulation of potassium ion transmembran...	30	1	0.63	0.46991	0.8756109236641222
GO:1901880	negative regulation of protein depolymer...	30	1	0.63	0.46991	0.8756109236641222
GO:0002274	myeloid leukocyte activation	76	2	1.59	0.47411	0.8796010936329588
GO:0021543	pallium development	76	2	1.59	0.47411	0.8796010936329588
GO:0048771	tissue remodeling	76	2	1.59	0.47411	0.8796010936329588
GO:0017038	protein import	170	4	3.55	0.47705	0.8796010936329588
GO:0032268	regulation of cellular protein metabolic...	1071	23	22.36	0.47758	0.8796010936329588
GO:0006897	endocytosis	312	7	6.51	0.47888	0.8796010936329588
GO:0006643	membrane lipid metabolic process	77	2	1.61	0.48097	0.8796010936329588
GO:0009190	cyclic nucleotide biosynthetic process	77	2	1.61	0.48097	0.8796010936329588
GO:0048002	antigen processing and presentation of p...	77	2	1.61	0.48097	0.8796010936329588
GO:0052652	cyclic purine nucleotide metabolic proce...	77	2	1.61	0.48097	0.8796010936329588
GO:0001658	branching involved in ureteric bud morph...	31	1	0.65	0.48104	0.8796010936329588
GO:0006027	glycosaminoglycan catabolic process	31	1	0.65	0.48104	0.8796010936329588
GO:0014855	striated muscle cell proliferation	31	1	0.65	0.48104	0.8796010936329588
GO:0042590	antigen processing and presentation of e...	31	1	0.65	0.48104	0.8796010936329588
GO:0043507	positive regulation of JUN kinase activi...	31	1	0.65	0.48104	0.8796010936329588
GO:0046902	regulation of mitochondrial membrane per...	31	1	0.65	0.48104	0.8796010936329588
GO:0048146	positive regulation of fibroblast prolif...	31	1	0.65	0.48104	0.8796010936329588
GO:0051937	catecholamine transport	31	1	0.65	0.48104	0.8796010936329588
GO:0055006	cardiac cell development	31	1	0.65	0.48104	0.8796010936329588
GO:0071320	cellular response to cAMP	31	1	0.65	0.48104	0.8796010936329588
GO:0071384	cellular response to corticosteroid stim...	31	1	0.65	0.48104	0.8796010936329588
GO:0097006	regulation of plasma lipoprotein particl...	31	1	0.65	0.48104	0.8796010936329588
GO:1900543	negative regulation of purine nucleotide...	31	1	0.65	0.48104	0.8796010936329588
GO:1903035	negative regulation of response to wound...	31	1	0.65	0.48104	0.8796010936329588
GO:0007186	G-protein coupled receptor signaling pat...	360	8	7.52	0.48106	0.8796010936329588
GO:0048468	cell development	884	19	18.46	0.48447	0.8851731062874252
GO:0051402	neuron apoptotic process	125	3	2.61	0.48739	0.8864035353535353
GO:1900180	regulation of protein localization to nu...	125	3	2.61	0.48739	0.8864035353535353
GO:0006109	regulation of carbohydrate metabolic pro...	78	2	1.63	0.48778	0.8864035353535353
GO:0030799	regulation of cyclic nucleotide metaboli...	78	2	1.63	0.48778	0.8864035353535353
GO:0060284	regulation of cell development	410	9	8.56	0.48891	0.8864035353535353
GO:0001755	neural crest cell migration	32	1	0.67	0.49194	0.8864035353535353
GO:0002444	myeloid leukocyte mediated immunity	32	1	0.67	0.49194	0.8864035353535353
GO:0006611	protein export from nucleus	32	1	0.67	0.49194	0.8864035353535353
GO:0031109	microtubule polymerization or depolymeri...	32	1	0.67	0.49194	0.8864035353535353
GO:0042440	pigment metabolic process	32	1	0.67	0.49194	0.8864035353535353
GO:0043242	negative regulation of protein complex d...	32	1	0.67	0.49194	0.8864035353535353
GO:0045844	positive regulation of striated muscle t...	32	1	0.67	0.49194	0.8864035353535353
GO:0045980	negative regulation of nucleotide metabo...	32	1	0.67	0.49194	0.8864035353535353
GO:0046889	positive regulation of lipid biosyntheti...	32	1	0.67	0.49194	0.8864035353535353
GO:0048636	positive regulation of muscle organ deve...	32	1	0.67	0.49194	0.8864035353535353
GO:0051965	positive regulation of synapse assembly	32	1	0.67	0.49194	0.8864035353535353
GO:0090559	regulation of membrane permeability	32	1	0.67	0.49194	0.8864035353535353
GO:1901863	positive regulation of muscle tissue dev...	32	1	0.67	0.49194	0.8864035353535353
GO:0072073	kidney epithelium development	79	2	1.65	0.49453	0.8864035353535353
GO:0008016	regulation of heart contraction	127	3	2.65	0.49802	0.8864035353535353
GO:0046942	carboxylic acid transport	127	3	2.65	0.49802	0.8864035353535353
GO:0008610	lipid biosynthetic process	270	6	5.64	0.49827	0.8864035353535353
GO:0007163	establishment or maintenance of cell pol...	80	2	1.67	0.50123	0.8864035353535353
GO:0019722	calcium-mediated signaling	80	2	1.67	0.50123	0.8864035353535353
GO:0043279	response to alkaloid	80	2	1.67	0.50123	0.8864035353535353
GO:0044344	cellular response to fibroblast growth f...	80	2	1.67	0.50123	0.8864035353535353
GO:0048736	appendage development	80	2	1.67	0.50123	0.8864035353535353
GO:0060173	limb development	80	2	1.67	0.50123	0.8864035353535353
GO:1903531	negative regulation of secretion by cell	80	2	1.67	0.50123	0.8864035353535353
GO:0014070	response to organic cyclic compound	510	11	10.65	0.50218	0.8864035353535353
GO:0001756	somitogenesis	33	1	0.69	0.50261	0.8864035353535353
GO:0002275	myeloid cell activation involved in immu...	33	1	0.69	0.50261	0.8864035353535353
GO:0006026	aminoglycan catabolic process	33	1	0.69	0.50261	0.8864035353535353
GO:0006029	proteoglycan metabolic process	33	1	0.69	0.50261	0.8864035353535353
GO:0006672	ceramide metabolic process	33	1	0.69	0.50261	0.8864035353535353
GO:0007098	centrosome cycle	33	1	0.69	0.50261	0.8864035353535353
GO:0010676	positive regulation of cellular carbohyd...	33	1	0.69	0.50261	0.8864035353535353
GO:0032835	glomerulus development	33	1	0.69	0.50261	0.8864035353535353
GO:0033692	cellular polysaccharide biosynthetic pro...	33	1	0.69	0.50261	0.8864035353535353
GO:0051225	spindle assembly	33	1	0.69	0.50261	0.8864035353535353
GO:0051349	positive regulation of lyase activity	33	1	0.69	0.50261	0.8864035353535353
GO:0060411	cardiac septum morphogenesis	33	1	0.69	0.50261	0.8864035353535353
GO:0060675	ureteric bud morphogenesis	33	1	0.69	0.50261	0.8864035353535353
GO:0061005	cell differentiation involved in kidney ...	33	1	0.69	0.50261	0.8864035353535353
GO:0072078	nephron tubule morphogenesis	33	1	0.69	0.50261	0.8864035353535353
GO:0072171	mesonephric tubule morphogenesis	33	1	0.69	0.50261	0.8864035353535353
GO:0072583	clathrin-dependent endocytosis	33	1	0.69	0.50261	0.8864035353535353
GO:2001244	positive regulation of intrinsic apoptot...	33	1	0.69	0.50261	0.8864035353535353
GO:0009126	purine nucleoside monophosphate metaboli...	128	3	2.67	0.50330	0.8864035353535353
GO:0009167	purine ribonucleoside monophosphate meta...	128	3	2.67	0.50330	0.8864035353535353
GO:0042176	regulation of protein catabolic process	176	4	3.67	0.50432	0.8875595674116799
GO:0044089	positive regulation of cellular componen...	224	5	4.68	0.50502	0.8881511671469741
GO:0008064	regulation of actin polymerization or de...	81	2	1.69	0.50787	0.8909480013927576
GO:0030832	regulation of actin filament length	81	2	1.69	0.50787	0.8909480013927576
GO:0018193	peptidyl-amino acid modification	560	12	11.69	0.50796	0.8909480013927576
GO:0044248	cellular catabolic process	656	14	13.7	0.50861	0.8909480013927576
GO:0014706	striated muscle tissue development	177	4	3.7	0.50881	0.8909480013927576
GO:0042692	muscle cell differentiation	177	4	3.7	0.50881	0.8909480013927576
GO:0048731	system development	1948	41	40.67	0.50997	0.8909480013927576
GO:0010518	positive regulation of phospholipase act...	34	1	0.71	0.51306	0.8909480013927576
GO:0015837	amine transport	34	1	0.71	0.51306	0.8909480013927576
GO:0030301	cholesterol transport	34	1	0.71	0.51306	0.8909480013927576
GO:0031644	regulation of neurological system proces...	34	1	0.71	0.51306	0.8909480013927576
GO:0032233	positive regulation of actin filament bu...	34	1	0.71	0.51306	0.8909480013927576
GO:0043299	leukocyte degranulation	34	1	0.71	0.51306	0.8909480013927576
GO:0060393	regulation of pathway-restricted SMAD pr...	34	1	0.71	0.51306	0.8909480013927576
GO:2000573	positive regulation of DNA biosynthetic ...	34	1	0.71	0.51306	0.8909480013927576
GO:0016042	lipid catabolic process	130	3	2.71	0.51377	0.8909480013927576
GO:0031345	negative regulation of cell projection o...	82	2	1.71	0.51446	0.8909480013927576
GO:0043524	negative regulation of neuron apoptotic ...	82	2	1.71	0.51446	0.8909480013927576
GO:0046683	response to organophosphorus	82	2	1.71	0.51446	0.8909480013927576
GO:0048754	branching morphogenesis of an epithelial...	82	2	1.71	0.51446	0.8909480013927576
GO:0070374	positive regulation of ERK1 and ERK2 cas...	82	2	1.71	0.51446	0.8909480013927576
GO:0023014	signal transduction by protein phosphory...	468	10	9.77	0.51856	0.8909480013927576
GO:2000027	regulation of organ morphogenesis	131	3	2.74	0.51896	0.8909480013927576
GO:0051094	positive regulation of developmental pro...	613	13	12.8	0.52081	0.8909480013927576
GO:0006986	response to unfolded protein	83	2	1.73	0.52098	0.8909480013927576
GO:0042594	response to starvation	83	2	1.73	0.52098	0.8909480013927576
GO:0070509	calcium ion import	83	2	1.73	0.52098	0.8909480013927576
GO:0003281	ventricular septum development	35	1	0.73	0.52329	0.8909480013927576
GO:0006283	transcription-coupled nucleotide-excisio...	35	1	0.73	0.52329	0.8909480013927576
GO:0006334	nucleosome assembly	35	1	0.73	0.52329	0.8909480013927576
GO:0006487	protein N-linked glycosylation	35	1	0.73	0.52329	0.8909480013927576
GO:0015918	sterol transport	35	1	0.73	0.52329	0.8909480013927576
GO:0030521	androgen receptor signaling pathway	35	1	0.73	0.52329	0.8909480013927576
GO:0031281	positive regulation of cyclase activity	35	1	0.73	0.52329	0.8909480013927576
GO:0032204	regulation of telomere maintenance	35	1	0.73	0.52329	0.8909480013927576
GO:0043502	regulation of muscle adaptation	35	1	0.73	0.52329	0.8909480013927576
GO:0050868	negative regulation of T cell activation	35	1	0.73	0.52329	0.8909480013927576
GO:0050906	detection of stimulus involved in sensor...	35	1	0.73	0.52329	0.8909480013927576
GO:0051588	regulation of neurotransmitter transport	35	1	0.73	0.52329	0.8909480013927576
GO:0051668	localization within membrane	35	1	0.73	0.52329	0.8909480013927576
GO:0061333	renal tubule morphogenesis	35	1	0.73	0.52329	0.8909480013927576
GO:0072088	nephron epithelium morphogenesis	35	1	0.73	0.52329	0.8909480013927576
GO:0072332	intrinsic apoptotic signaling pathway by...	35	1	0.73	0.52329	0.8909480013927576
GO:1903725	regulation of phospholipid metabolic pro...	35	1	0.73	0.52329	0.8909480013927576
GO:1901135	carbohydrate derivative metabolic proces...	518	11	10.82	0.52381	0.8909480013927576
GO:0019932	second-messenger-mediated signaling	132	3	2.76	0.52413	0.8909480013927576
GO:0045927	positive regulation of growth	132	3	2.76	0.52413	0.8909480013927576
GO:0050768	negative regulation of neurogenesis	132	3	2.76	0.52413	0.8909480013927576
GO:0002253	activation of immune response	229	5	4.78	0.52485	0.8915510438413361
GO:0048167	regulation of synaptic plasticity	84	2	1.75	0.52745	0.8953445410292072
GO:0032868	response to insulin	133	3	2.78	0.52926	0.8970926822558459
GO:0001523	retinoid metabolic process	36	1	0.75	0.53330	0.8970926822558459
GO:0015748	organophosphate ester transport	36	1	0.75	0.53330	0.8970926822558459
GO:0019933	cAMP-mediated signaling	36	1	0.75	0.53330	0.8970926822558459
GO:0031294	lymphocyte costimulation	36	1	0.75	0.53330	0.8970926822558459
GO:0031295	T cell costimulation	36	1	0.75	0.53330	0.8970926822558459
GO:0032612	interleukin-1 production	36	1	0.75	0.53330	0.8970926822558459
GO:0036498	IRE1-mediated unfolded protein response	36	1	0.75	0.53330	0.8970926822558459
GO:0043331	response to dsRNA	36	1	0.75	0.53330	0.8970926822558459
GO:0045669	positive regulation of osteoblast differ...	36	1	0.75	0.53330	0.8970926822558459
GO:0048844	artery morphogenesis	36	1	0.75	0.53330	0.8970926822558459
GO:0061035	regulation of cartilage development	36	1	0.75	0.53330	0.8970926822558459
GO:0071774	response to fibroblast growth factor	85	2	1.77	0.53386	0.8970926822558459
GO:1901605	alpha-amino acid metabolic process	85	2	1.77	0.53386	0.8970926822558459
GO:0003002	regionalization	134	3	2.8	0.53436	0.8970926822558459
GO:0051403	stress-activated MAPK cascade	134	3	2.8	0.53436	0.8970926822558459
GO:0043254	regulation of protein complex assembly	183	4	3.82	0.53535	0.8973564996568291
GO:0040007	growth	474	10	9.9	0.53538	0.8973564996568291
GO:0044767	single-organism developmental process	2442	51	50.99	0.53562	0.8973564996568291
GO:0009057	macromolecule catabolic process	475	10	9.92	0.53817	0.8975839607312119
GO:0043405	regulation of MAP kinase activity	184	4	3.84	0.53971	0.8975839607312119
GO:0006941	striated muscle contraction	86	2	1.8	0.54021	0.8975839607312119
GO:0010562	positive regulation of phosphorus metabo...	525	11	10.96	0.54253	0.8975839607312119
GO:0045937	positive regulation of phosphate metabol...	525	11	10.96	0.54253	0.8975839607312119
GO:0006977	DNA damage response, signal transduction...	37	1	0.77	0.54311	0.8975839607312119
GO:0030500	regulation of bone mineralization	37	1	0.77	0.54311	0.8975839607312119
GO:0032768	regulation of monooxygenase activity	37	1	0.77	0.54311	0.8975839607312119
GO:0050771	negative regulation of axonogenesis	37	1	0.77	0.54311	0.8975839607312119
GO:0055017	cardiac muscle tissue growth	37	1	0.77	0.54311	0.8975839607312119
GO:0060389	pathway-restricted SMAD protein phosphor...	37	1	0.77	0.54311	0.8975839607312119
GO:0071479	cellular response to ionizing radiation	37	1	0.77	0.54311	0.8975839607312119
GO:0072028	nephron morphogenesis	37	1	0.77	0.54311	0.8975839607312119
GO:0072413	signal transduction involved in mitotic ...	37	1	0.77	0.54311	0.8975839607312119
GO:0072431	signal transduction involved in mitotic ...	37	1	0.77	0.54311	0.8975839607312119
GO:0097164	ammonium ion metabolic process	37	1	0.77	0.54311	0.8975839607312119
GO:1901655	cellular response to ketone	37	1	0.77	0.54311	0.8975839607312119
GO:1902400	intracellular signal transduction involv...	37	1	0.77	0.54311	0.8975839607312119
GO:1902402	signal transduction involved in mitotic ...	37	1	0.77	0.54311	0.8975839607312119
GO:1902403	signal transduction involved in mitotic ...	37	1	0.77	0.54311	0.8975839607312119
GO:0043623	cellular protein complex assembly	234	5	4.89	0.54435	0.8980076148648649
GO:0009161	ribonucleoside monophosphate metabolic p...	136	3	2.84	0.54447	0.8980076148648649
GO:0071383	cellular response to steroid hormone sti...	136	3	2.84	0.54447	0.8980076148648649
GO:0071495	cellular response to endogenous stimulus	623	13	13.01	0.54561	0.8992802228224174
GO:0060537	muscle tissue development	186	4	3.88	0.54836	0.8997526
GO:0031098	stress-activated protein kinase signalin...	137	3	2.86	0.54948	0.8997526
GO:0050863	regulation of T cell activation	137	3	2.86	0.54948	0.8997526
GO:1903827	regulation of cellular protein localizat...	285	6	5.95	0.55206	0.8997526
GO:0001938	positive regulation of endothelial cell ...	38	1	0.79	0.55272	0.8997526
GO:0003300	cardiac muscle hypertrophy	38	1	0.79	0.55272	0.8997526
GO:0010595	positive regulation of endothelial cell ...	38	1	0.79	0.55272	0.8997526
GO:0015844	monoamine transport	38	1	0.79	0.55272	0.8997526
GO:0030316	osteoclast differentiation	38	1	0.79	0.55272	0.8997526
GO:0042100	B cell proliferation	38	1	0.79	0.55272	0.8997526
GO:0051436	negative regulation of ubiquitin-protein...	38	1	0.79	0.55272	0.8997526
GO:0051439	regulation of ubiquitin-protein ligase a...	38	1	0.79	0.55272	0.8997526
GO:0060135	maternal process involved in female preg...	38	1	0.79	0.55272	0.8997526
GO:1904667	negative regulation of ubiquitin protein...	38	1	0.79	0.55272	0.8997526
GO:0007346	regulation of mitotic cell cycle	237	5	4.95	0.55587	0.8997526
GO:0010033	response to organic substance	1400	29	29.23	0.55635	0.8997526
GO:0044237	cellular metabolic process	3696	77	77.17	0.55828	0.8997526
GO:0006937	regulation of muscle contraction	89	2	1.86	0.55891	0.8997526
GO:0007626	locomotory behavior	89	2	1.86	0.55891	0.8997526
GO:0050852	T cell receptor signaling pathway	89	2	1.86	0.55891	0.8997526
GO:1901575	organic substance catabolic process	774	16	16.16	0.55906	0.8997526
GO:0000271	polysaccharide biosynthetic process	39	1	0.81	0.56212	0.8997526
GO:0002495	antigen processing and presentation of p...	39	1	0.81	0.56212	0.8997526
GO:0006096	glycolytic process	39	1	0.81	0.56212	0.8997526
GO:0006757	ATP generation from ADP	39	1	0.81	0.56212	0.8997526
GO:0009798	axis specification	39	1	0.81	0.56212	0.8997526
GO:0014897	striated muscle hypertrophy	39	1	0.81	0.56212	0.8997526
GO:0019886	antigen processing and presentation of e...	39	1	0.81	0.56212	0.8997526
GO:0031145	anaphase-promoting complex-dependent cat...	39	1	0.81	0.56212	0.8997526
GO:0033238	regulation of cellular amine metabolic p...	39	1	0.81	0.56212	0.8997526
GO:0042311	vasodilation	39	1	0.81	0.56212	0.8997526
GO:0043407	negative regulation of MAP kinase activi...	39	1	0.81	0.56212	0.8997526
GO:0043647	inositol phosphate metabolic process	39	1	0.81	0.56212	0.8997526
GO:0048661	positive regulation of smooth muscle cel...	39	1	0.81	0.56212	0.8997526
GO:0060193	positive regulation of lipase activity	39	1	0.81	0.56212	0.8997526
GO:0070167	regulation of biomineral tissue developm...	39	1	0.81	0.56212	0.8997526
GO:0072401	signal transduction involved in DNA inte...	39	1	0.81	0.56212	0.8997526
GO:0072422	signal transduction involved in DNA dama...	39	1	0.81	0.56212	0.8997526
GO:0044087	regulation of cellular component biogene...	386	8	8.06	0.56220	0.8997526
GO:0006814	sodium ion transport	90	2	1.88	0.56502	0.8997526
GO:0010632	regulation of epithelial cell migration	90	2	1.88	0.56502	0.8997526
GO:0035966	response to topologically incorrect prot...	90	2	1.88	0.56502	0.8997526
GO:0001932	regulation of protein phosphorylation	631	13	13.17	0.56516	0.8997526
GO:0050794	regulation of cellular process	3748	78	78.25	0.56585	0.8997526
GO:0050778	positive regulation of immune response	289	6	6.03	0.56598	0.8997526
GO:0031400	negative regulation of protein modificat...	290	6	6.05	0.56943	0.8997526
GO:0006875	cellular metal ion homeostasis	241	5	5.03	0.57101	0.8997526
GO:0003205	cardiac chamber development	91	2	1.9	0.57107	0.8997526
GO:0030308	negative regulation of cell growth	91	2	1.9	0.57107	0.8997526
GO:0048863	stem cell differentiation	91	2	1.9	0.57107	0.8997526
GO:0050920	regulation of chemotaxis	91	2	1.9	0.57107	0.8997526
GO:0051048	negative regulation of secretion	91	2	1.9	0.57107	0.8997526
GO:1905330	regulation of morphogenesis of an epithe...	91	2	1.9	0.57107	0.8997526
GO:0002504	antigen processing and presentation of p...	40	1	0.84	0.57133	0.8997526
GO:0005977	glycogen metabolic process	40	1	0.84	0.57133	0.8997526
GO:0006073	cellular glucan metabolic process	40	1	0.84	0.57133	0.8997526
GO:0010970	transport along microtubule	40	1	0.84	0.57133	0.8997526
GO:0031571	mitotic G1 DNA damage checkpoint	40	1	0.84	0.57133	0.8997526
GO:0044042	glucan metabolic process	40	1	0.84	0.57133	0.8997526
GO:0044783	G1 DNA damage checkpoint	40	1	0.84	0.57133	0.8997526
GO:0044819	mitotic G1/S transition checkpoint	40	1	0.84	0.57133	0.8997526
GO:0046916	cellular transition metal ion homeostasi...	40	1	0.84	0.57133	0.8997526
GO:0048814	regulation of dendrite morphogenesis	40	1	0.84	0.57133	0.8997526
GO:0050715	positive regulation of cytokine secretio...	40	1	0.84	0.57133	0.8997526
GO:0051437	positive regulation of ubiquitin-protein...	40	1	0.84	0.57133	0.8997526
GO:0051963	regulation of synapse assembly	40	1	0.84	0.57133	0.8997526
GO:0072395	signal transduction involved in cell cyc...	40	1	0.84	0.57133	0.8997526
GO:1901019	regulation of calcium ion transmembrane ...	40	1	0.84	0.57133	0.8997526
GO:1903038	negative regulation of leukocyte cell-ce...	40	1	0.84	0.57133	0.8997526
GO:0043065	positive regulation of apoptotic process	291	6	6.08	0.57287	0.9015961766602192
GO:0009123	nucleoside monophosphate metabolic proce...	142	3	2.96	0.57405	0.9022897939471989
GO:0051961	negative regulation of nervous system de...	142	3	2.96	0.57405	0.9022897939471989
GO:0051301	cell division	242	5	5.05	0.57476	0.9023537170418006
GO:0006508	proteolysis	635	13	13.26	0.57483	0.9023537170418006
GO:0006886	intracellular protein transport	440	9	9.19	0.57673	0.9026724713375796
GO:0050731	positive regulation of peptidyl-tyrosine...	92	2	1.92	0.57706	0.9026724713375796
GO:0016050	vesicle organization	143	3	2.99	0.57886	0.9026724713375796
GO:0002377	immunoglobulin production	41	1	0.86	0.58035	0.9026724713375796
GO:0006835	dicarboxylic acid transport	41	1	0.86	0.58035	0.9026724713375796
GO:0007051	spindle organization	41	1	0.86	0.58035	0.9026724713375796
GO:0010517	regulation of phospholipase activity	41	1	0.86	0.58035	0.9026724713375796
GO:0014896	muscle hypertrophy	41	1	0.86	0.58035	0.9026724713375796
GO:0030510	regulation of BMP signaling pathway	41	1	0.86	0.58035	0.9026724713375796
GO:0030819	positive regulation of cAMP biosynthetic...	41	1	0.86	0.58035	0.9026724713375796
GO:0043506	regulation of JUN kinase activity	41	1	0.86	0.58035	0.9026724713375796
GO:0060419	heart growth	41	1	0.86	0.58035	0.9026724713375796
GO:1903779	regulation of cardiac conduction	41	1	0.86	0.58035	0.9026724713375796
GO:1904668	positive regulation of ubiquitin protein...	41	1	0.86	0.58035	0.9026724713375796
GO:0043085	positive regulation of catalytic activit...	735	15	15.35	0.58058	0.9026724713375796
GO:0014065	phosphatidylinositol 3-kinase signaling	93	2	1.94	0.58300	0.9051408010171647
GO:0043068	positive regulation of programmed cell d...	294	6	6.14	0.58310	0.9051408010171647
GO:0048522	positive regulation of cellular process	2089	43	43.62	0.58328	0.9051408010171647
GO:0045597	positive regulation of cell differentiat...	443	9	9.25	0.58518	0.9052596898263028
GO:0030031	cell projection assembly	145	3	3.03	0.58839	0.9052596898263028
GO:1903037	regulation of leukocyte cell-cell adhesi...	145	3	3.03	0.58839	0.9052596898263028
GO:0031669	cellular response to nutrient levels	94	2	1.96	0.58887	0.9052596898263028
GO:0016101	diterpenoid metabolic process	42	1	0.88	0.58917	0.9052596898263028
GO:0045445	myoblast differentiation	42	1	0.88	0.58917	0.9052596898263028
GO:0046031	ADP metabolic process	42	1	0.88	0.58917	0.9052596898263028
GO:0050848	regulation of calcium-mediated signaling	42	1	0.88	0.58917	0.9052596898263028
GO:0097194	execution phase of apoptosis	42	1	0.88	0.58917	0.9052596898263028
GO:1904666	regulation of ubiquitin protein ligase a...	42	1	0.88	0.58917	0.9052596898263028
GO:0001933	negative regulation of protein phosphory...	196	4	4.09	0.59033	0.9052596898263028
GO:0001934	positive regulation of protein phosphory...	445	9	9.29	0.59076	0.9052596898263028
GO:0015711	organic anion transport	146	3	3.05	0.59310	0.9052596898263028
GO:1901214	regulation of neuron death	146	3	3.05	0.59310	0.9052596898263028
GO:0032502	developmental process	2479	51	51.76	0.59352	0.9052596898263028
GO:0006457	protein folding	95	2	1.98	0.59468	0.9052596898263028
GO:0033002	muscle cell proliferation	95	2	1.98	0.59468	0.9052596898263028
GO:0044242	cellular lipid catabolic process	95	2	1.98	0.59468	0.9052596898263028
GO:0048856	anatomical structure development	2338	48	48.82	0.59767	0.9052596898263028
GO:0006417	regulation of translation	147	3	3.07	0.59778	0.9052596898263028
GO:0000422	mitophagy	43	1	0.9	0.59782	0.9052596898263028
GO:0002244	hematopoietic progenitor cell differenti...	43	1	0.9	0.59782	0.9052596898263028
GO:0006165	nucleoside diphosphate phosphorylation	43	1	0.9	0.59782	0.9052596898263028
GO:0006641	triglyceride metabolic process	43	1	0.9	0.59782	0.9052596898263028
GO:0006664	glycolipid metabolic process	43	1	0.9	0.59782	0.9052596898263028
GO:0007422	peripheral nervous system development	43	1	0.9	0.59782	0.9052596898263028
GO:0019935	cyclic-nucleotide-mediated signaling	43	1	0.9	0.59782	0.9052596898263028
GO:0021510	spinal cord development	43	1	0.9	0.59782	0.9052596898263028
GO:0030838	positive regulation of actin filament po...	43	1	0.9	0.59782	0.9052596898263028
GO:0031497	chromatin assembly	43	1	0.9	0.59782	0.9052596898263028
GO:0035019	somatic stem cell population maintenance	43	1	0.9	0.59782	0.9052596898263028
GO:0035282	segmentation	43	1	0.9	0.59782	0.9052596898263028
GO:0043255	regulation of carbohydrate biosynthetic ...	43	1	0.9	0.59782	0.9052596898263028
GO:0051492	regulation of stress fiber assembly	43	1	0.9	0.59782	0.9052596898263028
GO:0051897	positive regulation of protein kinase B ...	43	1	0.9	0.59782	0.9052596898263028
GO:0055117	regulation of cardiac muscle contraction	43	1	0.9	0.59782	0.9052596898263028
GO:0060993	kidney morphogenesis	43	1	0.9	0.59782	0.9052596898263028
GO:0061726	mitochondrion disassembly	43	1	0.9	0.59782	0.9052596898263028
GO:1903509	liposaccharide metabolic process	43	1	0.9	0.59782	0.9052596898263028
GO:0000165	MAPK cascade	448	9	9.35	0.59909	0.9066203905765655
GO:0010951	negative regulation of endopeptidase act...	96	2	2	0.60043	0.908085272614622
GO:0007275	multicellular organism development	2149	44	44.87	0.60216	0.9101378080495357
GO:0042787	protein ubiquitination involved in ubiqu...	97	2	2.03	0.60611	0.9107258338461539
GO:0051054	positive regulation of DNA metabolic pro...	97	2	2.03	0.60611	0.9107258338461539
GO:0002474	antigen processing and presentation of p...	44	1	0.92	0.60628	0.9107258338461539
GO:0009063	cellular amino acid catabolic process	44	1	0.92	0.60628	0.9107258338461539
GO:0014032	neural crest cell development	44	1	0.92	0.60628	0.9107258338461539
GO:0015908	fatty acid transport	44	1	0.92	0.60628	0.9107258338461539
GO:0030816	positive regulation of cAMP metabolic pr...	44	1	0.92	0.60628	0.9107258338461539
GO:0045446	endothelial cell differentiation	44	1	0.92	0.60628	0.9107258338461539
GO:0051444	negative regulation of ubiquitin-protein...	44	1	0.92	0.60628	0.9107258338461539
GO:0061053	somite development	44	1	0.92	0.60628	0.9107258338461539
GO:0010721	negative regulation of cell development	149	3	3.11	0.60703	0.9112916543665436
GO:0000086	G2/M transition of mitotic cell cycle	98	2	2.05	0.61174	0.9114383752997601
GO:0007254	JNK cascade	98	2	2.05	0.61174	0.9114383752997601
GO:0032845	negative regulation of homeostatic proce...	98	2	2.05	0.61174	0.9114383752997601
GO:0002433	immune response-regulating cell surface ...	45	1	0.94	0.61457	0.9114383752997601
GO:0003208	cardiac ventricle morphogenesis	45	1	0.94	0.61457	0.9114383752997601
GO:0006635	fatty acid beta-oxidation	45	1	0.94	0.61457	0.9114383752997601
GO:0007338	single fertilization	45	1	0.94	0.61457	0.9114383752997601
GO:0014031	mesenchymal cell development	45	1	0.94	0.61457	0.9114383752997601
GO:0033559	unsaturated fatty acid metabolic process	45	1	0.94	0.61457	0.9114383752997601
GO:0038096	Fc-gamma receptor signaling pathway invo...	45	1	0.94	0.61457	0.9114383752997601
GO:0042058	regulation of epidermal growth factor re...	45	1	0.94	0.61457	0.9114383752997601
GO:0046939	nucleotide phosphorylation	45	1	0.94	0.61457	0.9114383752997601
GO:0051443	positive regulation of ubiquitin-protein...	45	1	0.94	0.61457	0.9114383752997601
GO:1902600	hydrogen ion transmembrane transport	45	1	0.94	0.61457	0.9114383752997601
GO:1904019	epithelial cell apoptotic process	45	1	0.94	0.61457	0.9114383752997601
GO:0009894	regulation of catabolic process	253	5	5.28	0.61482	0.9114383752997601
GO:0042221	response to chemical	1772	36	37	0.61494	0.9114383752997601
GO:0006898	receptor-mediated endocytosis	151	3	3.15	0.61614	0.9114383752997601
GO:0009187	cyclic nucleotide metabolic process	99	2	2.07	0.61731	0.9114383752997601
GO:0010466	negative regulation of peptidase activit...	99	2	2.07	0.61731	0.9114383752997601
GO:0048738	cardiac muscle tissue development	99	2	2.07	0.61731	0.9114383752997601
GO:0051276	chromosome organization	254	5	5.3	0.61835	0.9114383752997601
GO:0097193	intrinsic apoptotic signaling pathway	152	3	3.17	0.62064	0.9114383752997601
GO:0030335	positive regulation of cell migration	204	4	4.26	0.62225	0.9114383752997601
GO:0042110	T cell activation	204	4	4.26	0.62225	0.9114383752997601
GO:0070489	T cell aggregation	204	4	4.26	0.62225	0.9114383752997601
GO:0000041	transition metal ion transport	46	1	0.96	0.62268	0.9114383752997601
GO:0006112	energy reserve metabolic process	46	1	0.96	0.62268	0.9114383752997601
GO:0006721	terpenoid metabolic process	46	1	0.96	0.62268	0.9114383752997601
GO:0007045	cell-substrate adherens junction assembl...	46	1	0.96	0.62268	0.9114383752997601
GO:0038094	Fc-gamma receptor signaling pathway	46	1	0.96	0.62268	0.9114383752997601
GO:0044070	regulation of anion transport	46	1	0.96	0.62268	0.9114383752997601
GO:0044264	cellular polysaccharide metabolic proces...	46	1	0.96	0.62268	0.9114383752997601
GO:0048041	focal adhesion assembly	46	1	0.96	0.62268	0.9114383752997601
GO:0048144	fibroblast proliferation	46	1	0.96	0.62268	0.9114383752997601
GO:0048145	regulation of fibroblast proliferation	46	1	0.96	0.62268	0.9114383752997601
GO:0048864	stem cell development	46	1	0.96	0.62268	0.9114383752997601
GO:0070646	protein modification by small protein re...	46	1	0.96	0.62268	0.9114383752997601
GO:0009266	response to temperature stimulus	100	2	2.09	0.62281	0.9114383752997601
GO:0042306	regulation of protein import into nucleu...	100	2	2.09	0.62281	0.9114383752997601
GO:1901215	negative regulation of neuron death	100	2	2.09	0.62281	0.9114383752997601
GO:1904589	regulation of protein import	100	2	2.09	0.62281	0.9114383752997601
GO:0001558	regulation of cell growth	205	4	4.28	0.62613	0.9151995988023952
GO:0071593	lymphocyte aggregation	205	4	4.28	0.62613	0.9151995988023952
GO:0002009	morphogenesis of an epithelium	257	5	5.37	0.62884	0.9152008501783592
GO:0071704	organic substance metabolic process	3834	79	80.05	0.63034	0.9152008501783592
GO:0003073	regulation of systemic arterial blood pr...	47	1	0.98	0.63063	0.9152008501783592
GO:0006639	acylglycerol metabolic process	47	1	0.98	0.63063	0.9152008501783592
GO:0007156	homophilic cell adhesion via plasma memb...	47	1	0.98	0.63063	0.9152008501783592
GO:0007631	feeding behavior	47	1	0.98	0.63063	0.9152008501783592
GO:0021549	cerebellum development	47	1	0.98	0.63063	0.9152008501783592
GO:0033138	positive regulation of peptidyl-serine p...	47	1	0.98	0.63063	0.9152008501783592
GO:0043500	muscle adaptation	47	1	0.98	0.63063	0.9152008501783592
GO:0045727	positive regulation of translation	47	1	0.98	0.63063	0.9152008501783592
GO:0055007	cardiac muscle cell differentiation	47	1	0.98	0.63063	0.9152008501783592
GO:2000060	positive regulation of protein ubiquitin...	47	1	0.98	0.63063	0.9152008501783592
GO:0010942	positive regulation of cell death	309	6	6.45	0.63235	0.9171517231134878
GO:0015850	organic hydroxy compound transport	102	2	2.13	0.63364	0.9174857470588236
GO:0006397	mRNA processing	207	4	4.32	0.63382	0.9174857470588236
GO:0051246	regulation of protein metabolic process	1154	23	24.09	0.63710	0.9174857470588236
GO:2000147	positive regulation of cell motility	208	4	4.34	0.63762	0.9174857470588236
GO:0002027	regulation of heart rate	48	1	1	0.63841	0.9174857470588236
GO:0002705	positive regulation of leukocyte mediate...	48	1	1	0.63841	0.9174857470588236
GO:0006638	neutral lipid metabolic process	48	1	1	0.63841	0.9174857470588236
GO:0010906	regulation of glucose metabolic process	48	1	1	0.63841	0.9174857470588236
GO:0014033	neural crest cell differentiation	48	1	1	0.63841	0.9174857470588236
GO:0032231	regulation of actin filament bundle asse...	48	1	1	0.63841	0.9174857470588236
GO:0035023	regulation of Rho protein signal transdu...	48	1	1	0.63841	0.9174857470588236
GO:0042990	regulation of transcription factor impor...	48	1	1	0.63841	0.9174857470588236
GO:0050729	positive regulation of inflammatory resp...	48	1	1	0.63841	0.9174857470588236
GO:0055076	transition metal ion homeostasis	48	1	1	0.63841	0.9174857470588236
GO:0060191	regulation of lipase activity	48	1	1	0.63841	0.9174857470588236
GO:0007623	circadian rhythm	103	2	2.15	0.63897	0.9174857470588236
GO:0044839	cell cycle G2/M phase transition	103	2	2.15	0.63897	0.9174857470588236
GO:0002694	regulation of leukocyte activation	209	4	4.36	0.64140	0.9189739102564102
GO:0007507	heart development	261	5	5.45	0.64256	0.9189739102564102
GO:0043401	steroid hormone mediated signaling pathw...	104	2	2.17	0.64423	0.9189739102564102
GO:0046034	ATP metabolic process	104	2	2.17	0.64423	0.9189739102564102
GO:0051606	detection of stimulus	104	2	2.17	0.64423	0.9189739102564102
GO:0070486	leukocyte aggregation	210	4	4.38	0.64516	0.9189739102564102
GO:0002431	Fc receptor mediated stimulatory signali...	49	1	1.02	0.64603	0.9189739102564102
GO:0016064	immunoglobulin mediated immune response	49	1	1.02	0.64603	0.9189739102564102
GO:0019724	B cell mediated immunity	49	1	1.02	0.64603	0.9189739102564102
GO:0030705	cytoskeleton-dependent intracellular tra...	49	1	1.02	0.64603	0.9189739102564102
GO:0031532	actin cytoskeleton reorganization	49	1	1.02	0.64603	0.9189739102564102
GO:0032091	negative regulation of protein binding	49	1	1.02	0.64603	0.9189739102564102
GO:0043200	response to amino acid	49	1	1.02	0.64603	0.9189739102564102
GO:0045598	regulation of fat cell differentiation	49	1	1.02	0.64603	0.9189739102564102
GO:0051291	protein heterooligomerization	49	1	1.02	0.64603	0.9189739102564102
GO:0051341	regulation of oxidoreductase activity	49	1	1.02	0.64603	0.9189739102564102
GO:0042327	positive regulation of phosphorylation	466	9	9.73	0.64728	0.9202157716948166
GO:0030162	regulation of proteolysis	315	6	6.58	0.65110	0.9235435930493273
GO:0009791	post-embryonic development	50	1	1.04	0.65348	0.9235435930493273
GO:0030804	positive regulation of cyclic nucleotide...	50	1	1.04	0.65348	0.9235435930493273
GO:0042991	transcription factor import into nucleus	50	1	1.04	0.65348	0.9235435930493273
GO:0050684	regulation of mRNA processing	50	1	1.04	0.65348	0.9235435930493273
GO:0071158	positive regulation of cell cycle arrest	50	1	1.04	0.65348	0.9235435930493273
GO:1903749	positive regulation of establishment of ...	50	1	1.04	0.65348	0.9235435930493273
GO:0032872	regulation of stress-activated MAPK casc...	106	2	2.21	0.65458	0.9235435930493273
GO:0070302	regulation of stress-activated protein k...	106	2	2.21	0.65458	0.9235435930493273
GO:0045787	positive regulation of cell cycle	160	3	3.34	0.65538	0.9235435930493273
GO:1901565	organonitrogen compound catabolic proces...	160	3	3.34	0.65538	0.9235435930493273
GO:1901137	carbohydrate derivative biosynthetic pro...	317	6	6.62	0.65723	0.9235435930493273
GO:0030098	lymphocyte differentiation	161	3	3.36	0.65957	0.9235435930493273
GO:0034248	regulation of cellular amide metabolic p...	161	3	3.36	0.65957	0.9235435930493273
GO:0031334	positive regulation of protein complex a...	107	2	2.23	0.65967	0.9235435930493273
GO:0040017	positive regulation of locomotion	214	4	4.47	0.65992	0.9235435930493273
GO:0051272	positive regulation of cellular componen...	214	4	4.47	0.65992	0.9235435930493273
GO:0006955	immune response	622	12	12.99	0.65997	0.9235435930493273
GO:0001936	regulation of endothelial cell prolifera...	51	1	1.06	0.66078	0.9235435930493273
GO:0002062	chondrocyte differentiation	51	1	1.06	0.66078	0.9235435930493273
GO:0006942	regulation of striated muscle contractio...	51	1	1.06	0.66078	0.9235435930493273
GO:0007224	smoothened signaling pathway	51	1	1.06	0.66078	0.9235435930493273
GO:0031058	positive regulation of histone modificat...	51	1	1.06	0.66078	0.9235435930493273
GO:0032273	positive regulation of protein polymeriz...	51	1	1.06	0.66078	0.9235435930493273
GO:2000058	regulation of protein ubiquitination inv...	51	1	1.06	0.66078	0.9235435930493273
GO:0050776	regulation of immune response	370	7	7.73	0.66221	0.9235435930493273
GO:0055065	metal ion homeostasis	267	5	5.57	0.66255	0.9235435930493273
GO:0046486	glycerolipid metabolic process	162	3	3.38	0.66371	0.9235435930493273
GO:0007565	female pregnancy	108	2	2.25	0.66469	0.9235435930493273
GO:0030217	T cell differentiation	108	2	2.25	0.66469	0.9235435930493273
GO:0042113	B cell activation	108	2	2.25	0.66469	0.9235435930493273
GO:0042326	negative regulation of phosphorylation	216	4	4.51	0.66715	0.9235435930493273
GO:0044282	small molecule catabolic process	163	3	3.4	0.66782	0.9235435930493273
GO:0010771	negative regulation of cell morphogenesi...	52	1	1.09	0.66793	0.9235435930493273
GO:0016925	protein sumoylation	52	1	1.09	0.66793	0.9235435930493273
GO:0019233	sensory perception of pain	52	1	1.09	0.66793	0.9235435930493273
GO:0030282	bone mineralization	52	1	1.09	0.66793	0.9235435930493273
GO:0030810	positive regulation of nucleotide biosyn...	52	1	1.09	0.66793	0.9235435930493273
GO:0034333	adherens junction assembly	52	1	1.09	0.66793	0.9235435930493273
GO:0034728	nucleosome organization	52	1	1.09	0.66793	0.9235435930493273
GO:0045778	positive regulation of ossification	52	1	1.09	0.66793	0.9235435930493273
GO:0060349	bone morphogenesis	52	1	1.09	0.66793	0.9235435930493273
GO:1900373	positive regulation of purine nucleotide...	52	1	1.09	0.66793	0.9235435930493273
GO:1903008	organelle disassembly	52	1	1.09	0.66793	0.9235435930493273
GO:2000134	negative regulation of G1/S transition o...	52	1	1.09	0.66793	0.9235435930493273
GO:0009058	biosynthetic process	2337	47	48.79	0.66826	0.9235435930493273
GO:0042325	regulation of phosphorylation	676	13	14.11	0.66853	0.9235435930493273
GO:0046394	carboxylic acid biosynthetic process	109	2	2.28	0.66966	0.9235435930493273
GO:0006935	chemotaxis	270	5	5.64	0.67228	0.9235435930493273
GO:0042330	taxis	270	5	5.64	0.67228	0.9235435930493273
GO:0051240	positive regulation of multicellular org...	728	14	15.2	0.67263	0.9235435930493273
GO:0051239	regulation of multicellular organismal p...	1273	25	26.58	0.67364	0.9235435930493273
GO:0016485	protein processing	110	2	2.3	0.67457	0.9235435930493273
GO:0031668	cellular response to extracellular stimu...	110	2	2.3	0.67457	0.9235435930493273
GO:0046651	lymphocyte proliferation	110	2	2.3	0.67457	0.9235435930493273
GO:0048015	phosphatidylinositol-mediated signaling	110	2	2.3	0.67457	0.9235435930493273
GO:0002761	regulation of myeloid leukocyte differen...	53	1	1.11	0.67493	0.9235435930493273
GO:0006275	regulation of DNA replication	53	1	1.11	0.67493	0.9235435930493273
GO:0021987	cerebral cortex development	53	1	1.11	0.67493	0.9235435930493273
GO:0022037	metencephalon development	53	1	1.11	0.67493	0.9235435930493273
GO:0032507	maintenance of protein location in cell	53	1	1.11	0.67493	0.9235435930493273
GO:0038061	NIK/NF-kappaB signaling	53	1	1.11	0.67493	0.9235435930493273
GO:0051438	regulation of ubiquitin-protein transfer...	53	1	1.11	0.67493	0.9235435930493273
GO:0060840	artery development	53	1	1.11	0.67493	0.9235435930493273
GO:1902807	negative regulation of cell cycle G1/S p...	53	1	1.11	0.67493	0.9235435930493273
GO:1905269	positive regulation of chromatin organiz...	53	1	1.11	0.67493	0.9235435930493273
GO:0009056	catabolic process	829	16	17.31	0.67497	0.9235435930493273
GO:0009205	purine ribonucleoside triphosphate metab...	111	2	2.32	0.67942	0.9259055734190782
GO:0010948	negative regulation of cell cycle proces...	111	2	2.32	0.67942	0.9259055734190782
GO:0021537	telencephalon development	111	2	2.32	0.67942	0.9259055734190782
GO:0032943	mononuclear cell proliferation	111	2	2.32	0.67942	0.9259055734190782
GO:0051091	positive regulation of sequence-specific...	111	2	2.32	0.67942	0.9259055734190782
GO:0051146	striated muscle cell differentiation	111	2	2.32	0.67942	0.9259055734190782
GO:0003158	endothelium development	54	1	1.13	0.68179	0.9259055734190782
GO:0009062	fatty acid catabolic process	54	1	1.13	0.68179	0.9259055734190782
GO:0030801	positive regulation of cyclic nucleotide...	54	1	1.13	0.68179	0.9259055734190782
GO:0044773	mitotic DNA damage checkpoint	54	1	1.13	0.68179	0.9259055734190782
GO:0051250	negative regulation of lymphocyte activa...	54	1	1.13	0.68179	0.9259055734190782
GO:0048584	positive regulation of response to stimu...	933	18	19.48	0.68347	0.9259055734190782
GO:0048017	inositol lipid-mediated signaling	112	2	2.34	0.68421	0.9259055734190782
GO:1902532	negative regulation of intracellular sig...	221	4	4.61	0.68477	0.9259055734190782
GO:1901576	organic substance biosynthetic process	2301	46	48.04	0.68562	0.9259055734190782
GO:0051052	regulation of DNA metabolic process	168	3	3.51	0.68782	0.9259055734190782
GO:0003279	cardiac septum development	55	1	1.15	0.68850	0.9259055734190782
GO:0005976	polysaccharide metabolic process	55	1	1.15	0.68850	0.9259055734190782
GO:0009566	fertilization	55	1	1.15	0.68850	0.9259055734190782
GO:0019395	fatty acid oxidation	55	1	1.15	0.68850	0.9259055734190782
GO:0042384	cilium assembly	55	1	1.15	0.68850	0.9259055734190782
GO:0048593	camera-type eye morphogenesis	55	1	1.15	0.68850	0.9259055734190782
GO:0055088	lipid homeostasis	55	1	1.15	0.68850	0.9259055734190782
GO:0090100	positive regulation of transmembrane rec...	55	1	1.15	0.68850	0.9259055734190782
GO:1903747	regulation of establishment of protein l...	55	1	1.15	0.68850	0.9259055734190782
GO:0044249	cellular biosynthetic process	2257	45	47.12	0.69151	0.9259055734190782
GO:0001667	ameboidal-type cell migration	169	3	3.53	0.69171	0.9259055734190782
GO:0009144	purine nucleoside triphosphate metabolic...	114	2	2.38	0.69361	0.9259055734190782
GO:0090257	regulation of muscle system process	114	2	2.38	0.69361	0.9259055734190782
GO:0010564	regulation of cell cycle process	277	5	5.78	0.69427	0.9259055734190782
GO:0071396	cellular response to lipid	277	5	5.78	0.69427	0.9259055734190782
GO:0006333	chromatin assembly or disassembly	56	1	1.17	0.69507	0.9259055734190782
GO:0006939	smooth muscle contraction	56	1	1.17	0.69507	0.9259055734190782
GO:0007126	meiotic nuclear division	56	1	1.17	0.69507	0.9259055734190782
GO:0008630	intrinsic apoptotic signaling pathway in...	56	1	1.17	0.69507	0.9259055734190782
GO:0034250	positive regulation of cellular amide me...	56	1	1.17	0.69507	0.9259055734190782
GO:0034440	lipid oxidation	56	1	1.17	0.69507	0.9259055734190782
GO:0044774	mitotic DNA integrity checkpoint	56	1	1.17	0.69507	0.9259055734190782
GO:0045667	regulation of osteoblast differentiation	56	1	1.17	0.69507	0.9259055734190782
GO:0046434	organophosphate catabolic process	56	1	1.17	0.69507	0.9259055734190782
GO:0046718	viral entry into host cell	56	1	1.17	0.69507	0.9259055734190782
GO:0050807	regulation of synapse organization	56	1	1.17	0.69507	0.9259055734190782
GO:0051053	negative regulation of DNA metabolic pro...	56	1	1.17	0.69507	0.9259055734190782
GO:1903510	mucopolysaccharide metabolic process	56	1	1.17	0.69507	0.9259055734190782
GO:0050793	regulation of developmental process	1090	21	22.76	0.69776	0.9259055734190782
GO:0009199	ribonucleoside triphosphate metabolic pr...	115	2	2.4	0.69823	0.9259055734190782
GO:0043523	regulation of neuron apoptotic process	115	2	2.4	0.69823	0.9259055734190782
GO:0008285	negative regulation of cell proliferatio...	331	6	6.91	0.69824	0.9259055734190782
GO:0007159	leukocyte cell-cell adhesion	225	4	4.7	0.69839	0.9259055734190782
GO:0050865	regulation of cell activation	225	4	4.7	0.69839	0.9259055734190782
GO:0000956	nuclear-transcribed mRNA catabolic proce...	57	1	1.19	0.70150	0.9259055734190782
GO:0009581	detection of external stimulus	57	1	1.19	0.70150	0.9259055734190782
GO:0016202	regulation of striated muscle tissue dev...	57	1	1.19	0.70150	0.9259055734190782
GO:0030260	entry into host cell	57	1	1.19	0.70150	0.9259055734190782
GO:0030856	regulation of epithelial cell differenti...	57	1	1.19	0.70150	0.9259055734190782
GO:0042129	regulation of T cell proliferation	57	1	1.19	0.70150	0.9259055734190782
GO:0044409	entry into host	57	1	1.19	0.70150	0.9259055734190782
GO:0045185	maintenance of protein location	57	1	1.19	0.70150	0.9259055734190782
GO:0051209	release of sequestered calcium ion into ...	57	1	1.19	0.70150	0.9259055734190782
GO:0051282	regulation of sequestering of calcium io...	57	1	1.19	0.70150	0.9259055734190782
GO:0051283	negative regulation of sequestering of c...	57	1	1.19	0.70150	0.9259055734190782
GO:0051651	maintenance of location in cell	57	1	1.19	0.70150	0.9259055734190782
GO:0051806	entry into cell of other organism involv...	57	1	1.19	0.70150	0.9259055734190782
GO:0051828	entry into other organism involved in sy...	57	1	1.19	0.70150	0.9259055734190782
GO:0090263	positive regulation of canonical Wnt sig...	57	1	1.19	0.70150	0.9259055734190782
GO:0016053	organic acid biosynthetic process	116	2	2.42	0.70279	0.9259055734190782
GO:0009152	purine ribonucleotide biosynthetic proce...	117	2	2.44	0.70729	0.9259055734190782
GO:0010631	epithelial cell migration	117	2	2.44	0.70729	0.9259055734190782
GO:0032102	negative regulation of response to exter...	117	2	2.44	0.70729	0.9259055734190782
GO:0001657	ureteric bud development	58	1	1.21	0.70780	0.9259055734190782
GO:0007044	cell-substrate junction assembly	58	1	1.21	0.70780	0.9259055734190782
GO:0010594	regulation of endothelial cell migration	58	1	1.21	0.70780	0.9259055734190782
GO:0022408	negative regulation of cell-cell adhesio...	58	1	1.21	0.70780	0.9259055734190782
GO:0030183	B cell differentiation	58	1	1.21	0.70780	0.9259055734190782
GO:0044106	cellular amine metabolic process	58	1	1.21	0.70780	0.9259055734190782
GO:0046330	positive regulation of JNK cascade	58	1	1.21	0.70780	0.9259055734190782
GO:0050954	sensory perception of mechanical stimulu...	58	1	1.21	0.70780	0.9259055734190782
GO:0060071	Wnt signaling pathway, planar cell polar...	58	1	1.21	0.70780	0.9259055734190782
GO:0072163	mesonephric epithelium development	58	1	1.21	0.70780	0.9259055734190782
GO:0072164	mesonephric tubule development	58	1	1.21	0.70780	0.9259055734190782
GO:0072329	monocarboxylic acid catabolic process	58	1	1.21	0.70780	0.9259055734190782
GO:1901861	regulation of muscle tissue development	58	1	1.21	0.70780	0.9259055734190782
GO:0010604	positive regulation of macromolecule met...	1344	26	28.06	0.70892	0.9265288516746412
GO:0007155	cell adhesion	797	15	16.64	0.70981	0.9265288516746412
GO:0009755	hormone-mediated signaling pathway	118	2	2.46	0.71174	0.9265288516746412
GO:0070372	regulation of ERK1 and ERK2 cascade	118	2	2.46	0.71174	0.9265288516746412
GO:0090132	epithelium migration	118	2	2.46	0.71174	0.9265288516746412
GO:0002224	toll-like receptor signaling pathway	59	1	1.23	0.71397	0.9265288516746412
GO:0035051	cardiocyte differentiation	59	1	1.23	0.71397	0.9265288516746412
GO:0045580	regulation of T cell differentiation	59	1	1.23	0.71397	0.9265288516746412
GO:0048634	regulation of muscle organ development	59	1	1.23	0.71397	0.9265288516746412
GO:0050707	regulation of cytokine secretion	59	1	1.23	0.71397	0.9265288516746412
GO:0071156	regulation of cell cycle arrest	59	1	1.23	0.71397	0.9265288516746412
GO:0090175	regulation of establishment of planar po...	59	1	1.23	0.71397	0.9265288516746412
GO:0097553	calcium ion transmembrane import into cy...	59	1	1.23	0.71397	0.9265288516746412
GO:1902656	calcium ion import into cytosol	59	1	1.23	0.71397	0.9265288516746412
GO:2000241	regulation of reproductive process	59	1	1.23	0.71397	0.9265288516746412
GO:0022603	regulation of anatomical structure morph...	494	9	10.31	0.71560	0.9278520859872613
GO:0006164	purine nucleotide biosynthetic process	119	2	2.48	0.71613	0.9278520859872613
GO:0006650	glycerophospholipid metabolic process	119	2	2.48	0.71613	0.9278520859872613
GO:0022610	biological adhesion	801	15	16.72	0.71731	0.9280566068601583
GO:0044238	primary metabolic process	3656	74	76.33	0.71817	0.9280566068601583
GO:0031325	positive regulation of cellular metaboli...	1350	26	28.19	0.71820	0.9280566068601583
GO:0006354	DNA-templated transcription, elongation	60	1	1.25	0.72000	0.9280566068601583
GO:0009582	detection of abiotic stimulus	60	1	1.25	0.72000	0.9280566068601583
GO:0051208	sequestering of calcium ion	60	1	1.25	0.72000	0.9280566068601583
GO:0045321	leukocyte activation	339	6	7.08	0.72018	0.9280566068601583
GO:0002443	leukocyte mediated immunity	120	2	2.51	0.72047	0.9280566068601583
GO:0051604	protein maturation	120	2	2.51	0.72047	0.9280566068601583
GO:0070661	leukocyte proliferation	120	2	2.51	0.72047	0.9280566068601583
GO:0090130	tissue migration	120	2	2.51	0.72047	0.9280566068601583
GO:0009792	embryo development ending in birth or eg...	286	5	5.97	0.72105	0.9283138449367088
GO:0044707	single-multicellular organism process	2568	51	53.62	0.72232	0.9287923758320533
GO:0007059	chromosome segregation	121	2	2.53	0.72475	0.9287923758320533
GO:0001823	mesonephros development	61	1	1.27	0.72591	0.9287923758320533
GO:0006766	vitamin metabolic process	61	1	1.27	0.72591	0.9287923758320533
GO:0048010	vascular endothelial growth factor recep...	61	1	1.27	0.72591	0.9287923758320533
GO:0051494	negative regulation of cytoskeleton orga...	61	1	1.27	0.72591	0.9287923758320533
GO:0007389	pattern specification process	179	3	3.74	0.72867	0.9287923758320533
GO:0010639	negative regulation of organelle organiz...	122	2	2.55	0.72897	0.9287923758320533
GO:0045216	cell-cell junction organization	122	2	2.55	0.72897	0.9287923758320533
GO:0048285	organelle fission	235	4	4.91	0.73062	0.9287923758320533
GO:0001935	endothelial cell proliferation	62	1	1.29	0.73170	0.9287923758320533
GO:0006402	mRNA catabolic process	62	1	1.29	0.73170	0.9287923758320533
GO:0006633	fatty acid biosynthetic process	62	1	1.29	0.73170	0.9287923758320533
GO:0008286	insulin receptor signaling pathway	62	1	1.29	0.73170	0.9287923758320533
GO:0030330	DNA damage response, signal transduction...	62	1	1.29	0.73170	0.9287923758320533
GO:0050680	negative regulation of epithelial cell p...	62	1	1.29	0.73170	0.9287923758320533
GO:1903046	meiotic cell cycle process	62	1	1.29	0.73170	0.9287923758320533
GO:1903829	positive regulation of cellular protein ...	180	3	3.76	0.73217	0.9287923758320533
GO:0003007	heart morphogenesis	123	2	2.57	0.73314	0.9287923758320533
GO:0009141	nucleoside triphosphate metabolic proces...	123	2	2.57	0.73314	0.9287923758320533
GO:0044706	multi-multicellular organism process	123	2	2.57	0.73314	0.9287923758320533
GO:0072522	purine-containing compound biosynthetic ...	123	2	2.57	0.73314	0.9287923758320533
GO:0048869	cellular developmental process	1706	33	35.62	0.73549	0.9287923758320533
GO:0006807	nitrogen compound metabolic process	2579	51	53.85	0.73674	0.9287923758320533
GO:0009260	ribonucleotide biosynthetic process	124	2	2.59	0.73726	0.9287923758320533
GO:0032103	positive regulation of response to exter...	124	2	2.59	0.73726	0.9287923758320533
GO:0044262	cellular carbohydrate metabolic process	124	2	2.59	0.73726	0.9287923758320533
GO:0045861	negative regulation of proteolysis	124	2	2.59	0.73726	0.9287923758320533
GO:0060485	mesenchyme development	124	2	2.59	0.73726	0.9287923758320533
GO:0000070	mitotic sister chromatid segregation	63	1	1.32	0.73737	0.9287923758320533
GO:0002695	negative regulation of leukocyte activat...	63	1	1.32	0.73737	0.9287923758320533
GO:0042552	myelination	63	1	1.32	0.73737	0.9287923758320533
GO:0044782	cilium organization	63	1	1.32	0.73737	0.9287923758320533
GO:0043087	regulation of GTPase activity	292	5	6.1	0.73798	0.9287923758320533
GO:0046649	lymphocyte activation	292	5	6.1	0.73798	0.9287923758320533
GO:0022407	regulation of cell-cell adhesion	182	3	3.8	0.73906	0.9287923758320533
GO:0051249	regulation of lymphocyte activation	182	3	3.8	0.73906	0.9287923758320533
GO:0051336	regulation of hydrolase activity	609	11	12.72	0.74044	0.9287923758320533
GO:0035295	tube development	293	5	6.12	0.74072	0.9287923758320533
GO:0034641	cellular nitrogen compound metabolic pro...	2390	47	49.9	0.74099	0.9287923758320533
GO:0000723	telomere maintenance	64	1	1.34	0.74291	0.9287923758320533
GO:0006323	DNA packaging	64	1	1.34	0.74291	0.9287923758320533
GO:0006364	rRNA processing	64	1	1.34	0.74291	0.9287923758320533
GO:0006575	cellular modified amino acid metabolic p...	64	1	1.34	0.74291	0.9287923758320533
GO:0006959	humoral immune response	64	1	1.34	0.74291	0.9287923758320533
GO:0007272	ensheathment of neurons	64	1	1.34	0.74291	0.9287923758320533
GO:0008366	axon ensheathment	64	1	1.34	0.74291	0.9287923758320533
GO:0009308	amine metabolic process	64	1	1.34	0.74291	0.9287923758320533
GO:0010675	regulation of cellular carbohydrate meta...	64	1	1.34	0.74291	0.9287923758320533
GO:0016072	rRNA metabolic process	64	1	1.34	0.74291	0.9287923758320533
GO:0031214	biomineral tissue development	64	1	1.34	0.74291	0.9287923758320533
GO:0050921	positive regulation of chemotaxis	64	1	1.34	0.74291	0.9287923758320533
GO:0051591	response to cAMP	64	1	1.34	0.74291	0.9287923758320533
GO:0060491	regulation of cell projection assembly	64	1	1.34	0.74291	0.9287923758320533
GO:1903169	regulation of calcium ion transmembrane ...	64	1	1.34	0.74291	0.9287923758320533
GO:1903311	regulation of mRNA metabolic process	64	1	1.34	0.74291	0.9287923758320533
GO:0032269	negative regulation of cellular protein ...	454	8	9.48	0.74311	0.9287923758320533
GO:0034976	response to endoplasmic reticulum stress	126	2	2.63	0.74533	0.9307973994910941
GO:0006479	protein methylation	65	1	1.36	0.74835	0.9307973994910941
GO:0006661	phosphatidylinositol biosynthetic proces...	65	1	1.36	0.74835	0.9307973994910941
GO:0008213	protein alkylation	65	1	1.36	0.74835	0.9307973994910941
GO:0030968	endoplasmic reticulum unfolded protein r...	65	1	1.36	0.74835	0.9307973994910941
GO:0051238	sequestering of metal ion	65	1	1.36	0.74835	0.9307973994910941
GO:0051896	regulation of protein kinase B signaling	65	1	1.36	0.74835	0.9307973994910941
GO:0060271	cilium morphogenesis	65	1	1.36	0.74835	0.9307973994910941
GO:0022411	cellular component disassembly	241	4	5.03	0.74871	0.9307973994910941
GO:0046390	ribose phosphate biosynthetic process	127	2	2.65	0.74929	0.9307973994910941
GO:0046822	regulation of nucleocytoplasmic transpor...	127	2	2.65	0.74929	0.9307973994910941
GO:0070371	ERK1 and ERK2 cascade	127	2	2.65	0.74929	0.9307973994910941
GO:0032200	telomere organization	66	1	1.38	0.75366	0.9352414423565261
GO:0034620	cellular response to unfolded protein	66	1	1.38	0.75366	0.9352414423565261
GO:0070887	cellular response to chemical stimulus	1275	24	26.62	0.75432	0.9352414423565261
GO:0008284	positive regulation of cell proliferatio...	406	7	8.48	0.75440	0.9352414423565261
GO:0010256	endomembrane system organization	244	4	5.09	0.75740	0.9374996508097165
GO:0046425	regulation of JAK-STAT cascade	67	1	1.4	0.75887	0.9374996508097165
GO:0046890	regulation of lipid biosynthetic process	67	1	1.4	0.75887	0.9374996508097165
GO:0048660	regulation of smooth muscle cell prolife...	67	1	1.4	0.75887	0.9374996508097165
GO:0061041	regulation of wound healing	67	1	1.4	0.75887	0.9374996508097165
GO:1904892	regulation of STAT cascade	67	1	1.4	0.75887	0.9374996508097165
GO:0030900	forebrain development	188	3	3.93	0.75891	0.9374996508097165
GO:0006520	cellular amino acid metabolic process	130	2	2.71	0.76085	0.9394207637835105
GO:0031347	regulation of defense response	301	5	6.28	0.76196	0.940315652173913
GO:0009653	anatomical structure morphogenesis	1181	22	24.66	0.76298	0.941098625568469
GO:0002221	pattern recognition receptor signaling p...	68	1	1.42	0.76397	0.9411944528492183
GO:0048659	smooth muscle cell proliferation	68	1	1.42	0.76397	0.9411944528492183
GO:0006470	protein dephosphorylation	131	2	2.74	0.76460	0.9411944528492183
GO:0072331	signal transduction by p53 class mediato...	131	2	2.74	0.76460	0.9411944528492183
GO:0008152	metabolic process	3924	79	81.93	0.76696	0.942758091411351
GO:0009893	positive regulation of metabolic process	1434	27	29.94	0.76804	0.942758091411351
GO:0071310	cellular response to organic substance	1084	20	22.63	0.76820	0.942758091411351
GO:0007050	cell cycle arrest	132	2	2.76	0.76830	0.942758091411351
GO:0022612	gland morphogenesis	69	1	1.44	0.76896	0.942758091411351
GO:0050663	cytokine secretion	69	1	1.44	0.76896	0.942758091411351
GO:0050866	negative regulation of cell activation	69	1	1.44	0.76896	0.942758091411351
GO:1900182	positive regulation of protein localizat...	69	1	1.44	0.76896	0.942758091411351
GO:0032501	multicellular organismal process	2752	54	57.46	0.77320	0.9454171371371372
GO:0001889	liver development	70	1	1.46	0.77384	0.9454171371371372
GO:0030177	positive regulation of Wnt signaling pat...	70	1	1.46	0.77384	0.9454171371371372
GO:0030509	BMP signaling pathway	70	1	1.46	0.77384	0.9454171371371372
GO:0044724	single-organism carbohydrate catabolic p...	70	1	1.46	0.77384	0.9454171371371372
GO:0051592	response to calcium ion	70	1	1.46	0.77384	0.9454171371371372
GO:0060402	calcium ion transport into cytosol	70	1	1.46	0.77384	0.9454171371371372
GO:0034504	protein localization to nucleus	193	3	4.03	0.77452	0.9457745472736369
[truncated: 442 more rows]
