# Supplementary material for: Gene expression‐based drug repurposing to target aging
Source: Aging Cell. 2018 Aug 9;17(5):e12819. doi: 10.1111/acel.12819 (PMC6156541; doi:10.1111/acel.12819)
Supplement: Supplementary file 7 [file ACEL-17-e12819-s007.csv]

ID	Term	Annotated	Significant	Expected	classicFisher	p.adjusted
GO:0007268	chemical synaptic transmission	529	100	38.82	4.8e-19	5.928000000000001e-16
GO:0098916	anterograde trans-synaptic signaling	529	100	38.82	4.8e-19	5.928000000000001e-16
GO:0099536	synaptic signaling	529	100	38.82	4.8e-19	5.928000000000001e-16
GO:0099537	trans-synaptic signaling	529	100	38.82	4.8e-19	5.928000000000001e-16
GO:0044708	single-organism behavior	349	61	25.61	1.5e-10	1.482e-7
GO:0006811	ion transport	1269	153	93.13	2.2e-10	1.8113333333333333e-7
GO:0006810	transport	4102	390	301.05	4.0e-10	2.717e-7
GO:0034220	ion transmembrane transport	858	113	62.97	4.4e-10	2.717e-7
GO:0050804	modulation of synaptic transmission	259	49	19.01	6.2e-10	3.382e-7
GO:0055085	transmembrane transport	1172	142	86.01	7.7e-10	3.382e-7
GO:0007399	nervous system development	1933	210	141.87	8.0e-10	3.382e-7
GO:0030001	metal ion transport	715	98	52.47	8.3e-10	3.382e-7
GO:0051234	establishment of localization	4215	397	309.34	8.9e-10	3.382e-7
GO:0007610	behavior	476	73	34.93	1.1e-09	3.622666666666666e-7
GO:0034765	regulation of ion transmembrane transpor...	358	60	26.27	1.1e-09	3.622666666666666e-7
GO:0034762	regulation of transmembrane transport	371	60	27.23	4.6e-09	1.4202499999999999e-6
GO:0007611	learning or memory	199	38	14.6	4.0e-08	1.1623529411764705e-5
GO:0006812	cation transport	847	105	62.16	5.0e-08	1.3722222222222222e-5
GO:0050890	cognition	226	41	16.59	5.4e-08	1.404e-5
GO:0098655	cation transmembrane transport	622	83	45.65	6.0e-08	1.4114285714285714e-5
GO:0048167	regulation of synaptic plasticity	131	29	9.61	6.0e-08	1.4114285714285714e-5
GO:0098662	inorganic cation transmembrane transport	573	78	42.05	6.5e-08	1.4595454545454544e-5
GO:0048666	neuron development	874	107	64.14	7.1e-08	1.482e-5
GO:0031175	neuron projection development	748	95	54.9	7.2e-08	1.482e-5
GO:0007270	neuron-neuron synaptic transmission	121	27	8.88	1.4e-07	2.7664e-5
GO:0098660	inorganic ion transmembrane transport	656	85	48.14	1.5e-07	2.8499999999999998e-5
GO:0006836	neurotransmitter transport	163	32	11.96	2.4e-07	4.391111111111111e-5
GO:0099531	presynaptic process involved in chemical...	132	28	9.69	2.6e-07	4.4289655172413794e-5
GO:0043269	regulation of ion transport	492	68	36.11	2.6e-07	4.4289655172413794e-5
GO:0072583	clathrin-dependent endocytosis	50	16	3.67	2.9e-07	4.775333333333333e-5
GO:0042391	regulation of membrane potential	322	50	23.63	3.3e-07	5.258709677419355e-5
GO:0051650	establishment of vesicle localization	224	39	16.44	3.5e-07	5.4031249999999995e-5
GO:0007267	cell-cell signaling	1298	142	95.26	5.1e-07	7.634545454545454e-5
GO:0001505	regulation of neurotransmitter levels	169	32	12.4	5.7e-07	8.281764705882353e-5
GO:0015672	monovalent inorganic cation transport	444	62	32.59	6.3e-07	8.892e-5
GO:0051179	localization	5140	450	377.23	8.2e-07	1.1252222222222222e-4
GO:0007269	neurotransmitter secretion	125	26	9.17	1.0e-06	1.3e-4
GO:0099643	signal release from synapse	125	26	9.17	1.0e-06	1.3e-4
GO:0030182	neuron differentiation	1091	122	80.07	1.2e-06	1.52e-4
GO:0051648	vesicle localization	236	39	17.32	1.4e-06	1.729e-4
GO:2000369	regulation of clathrin-dependent endocyt...	15	8	1.1	3.3e-06	3.906046511627907e-4
GO:0050877	neurological system process	717	86	52.62	3.4e-06	3.906046511627907e-4
GO:0051049	regulation of transport	1587	163	116.47	3.4e-06	3.906046511627907e-4
GO:0035637	multicellular organismal signaling	175	31	12.84	3.7e-06	4.154090909090909e-4
GO:0071804	cellular potassium ion transport	169	30	12.4	5.1e-06	5.476956521739131e-4
GO:0071805	potassium ion transmembrane transport	169	30	12.4	5.1e-06	5.476956521739131e-4
GO:0007215	glutamate receptor signaling pathway	68	17	4.99	5.7e-06	5.991063829787234e-4
GO:0072384	organelle transport along microtubule	62	16	4.55	6.9e-06	7.10125e-4
GO:0048812	neuron projection morphogenesis	498	64	36.55	7.2e-06	7.258775510204081e-4
GO:0048699	generation of neurons	1203	128	88.29	8.2e-06	8.101599999999999e-4
GO:0008038	neuron recognition	32	11	2.35	9.7e-06	9.31e-4
GO:0007612	learning	124	24	9.1	9.8e-06	9.31e-4
GO:0050808	synapse organization	220	35	16.15	1.1e-05	0.0010062962962962964
GO:0001508	action potential	109	22	8	1.1e-05	0.0010062962962962964
GO:0006470	protein dephosphorylation	249	38	18.27	1.3e-05	0.0011676363636363635
GO:0051656	establishment of organelle localization	386	52	28.33	1.4e-05	0.001235
GO:0006813	potassium ion transport	196	32	14.38	1.5e-05	0.0013000000000000002
GO:0032409	regulation of transporter activity	188	31	13.8	1.7e-05	0.0014233898305084747
GO:0016311	dephosphorylation	409	54	30.02	1.7e-05	0.0014233898305084747
GO:0099003	vesicle-mediated transport in synapse	89	19	6.53	1.9e-05	0.0015643333333333334
GO:0022008	neurogenesis	1283	133	94.16	2.0e-05	0.001619672131147541
GO:0007613	memory	85	18	6.24	3.6e-05	0.0028683870967741933
GO:0010638	positive regulation of organelle organiz...	472	59	34.64	3.7e-05	0.0029012698412698413
GO:0023052	signaling	5070	432	372.09	3.8e-05	0.002933125
GO:0006887	exocytosis	360	48	26.42	3.9e-05	0.002964
GO:0044700	single organism signaling	5060	431	371.36	4.0e-05	0.002993939393939394
GO:0090383	phagosome acidification	25	9	1.83	4.2e-05	0.003096716417910448
GO:0051130	positive regulation of cellular componen...	1049	111	76.99	4.4e-05	0.0031964705882352937
GO:0060078	regulation of postsynaptic membrane pote...	79	17	5.8	4.7e-05	0.0033397183098591555
GO:0007626	locomotory behavior	162	27	11.89	4.8e-05	0.0033397183098591555
GO:0032412	regulation of ion transmembrane transpor...	171	28	12.55	4.8e-05	0.0033397183098591555
GO:1904816	positive regulation of protein localizat...	11	6	0.81	5.2e-05	0.0035189041095890407
GO:0044765	single-organism transport	2424	225	177.9	5.2e-05	0.0035189041095890407
GO:0010975	regulation of neuron projection developm...	385	50	28.26	5.4e-05	0.0036048648648648648
GO:0065008	regulation of biological quality	3055	275	224.21	5.7e-05	0.0037543999999999998
GO:0050806	positive regulation of synaptic transmis...	104	20	7.63	5.8e-05	0.00377
GO:0017156	calcium ion regulated exocytosis	96	19	7.05	5.9e-05	0.003785194805194805
GO:0051965	positive regulation of synapse assembly	59	14	4.33	7.0e-05	0.004433333333333333
GO:0022898	regulation of transmembrane transporter ...	175	28	12.84	7.3e-05	0.004564810126582278
GO:0051963	regulation of synapse assembly	74	16	5.43	7.4e-05	0.0045695
GO:0033572	transferrin transport	33	10	2.42	8.4e-05	0.005059036144578314
GO:0051932	synaptic transmission, GABAergic	33	10	2.42	8.4e-05	0.005059036144578314
GO:1902578	single-organism localization	2630	240	193.02	8.5e-05	0.005059036144578314
GO:0007154	cell communication	5071	429	372.17	8.7e-05	0.005116428571428571
GO:0099504	synaptic vesicle cycle	100	19	7.34	0.00010	0.005811764705882353
GO:0016192	vesicle-mediated transport	1306	131	95.85	0.00011	0.006175
GO:1903859	regulation of dendrite extension	17	7	1.25	0.00011	0.006175
GO:1903861	positive regulation of dendrite extensio...	17	7	1.25	0.00011	0.006175
GO:0015682	ferric iron transport	35	10	2.57	0.00015	0.008054347826086956
GO:0072512	trivalent inorganic cation transport	35	10	2.57	0.00015	0.008054347826086956
GO:0007416	synapse assembly	128	22	9.39	0.00015	0.008054347826086956
GO:0061337	cardiac conduction	128	22	9.39	0.00015	0.008054347826086956
GO:0071786	endoplasmic reticulum tubular network or...	13	6	0.95	0.00017	0.008747916666666668
GO:1904814	regulation of protein localization to ch...	13	6	0.95	0.00017	0.008747916666666668
GO:0048489	synaptic vesicle transport	112	20	8.22	0.00017	0.008747916666666668
GO:0097480	establishment of synaptic vesicle locali...	112	20	8.22	0.00017	0.008747916666666668
GO:0030705	cytoskeleton-dependent intracellular tra...	122	21	8.95	0.00020	0.010185567010309279
GO:0001881	receptor recycling	30	9	2.2	0.00021	0.010478787878787879
GO:0051640	organelle localization	449	54	32.95	0.00021	0.010478787878787879
GO:0010976	positive regulation of neuron projection...	215	31	15.78	0.00022	0.010868000000000001
GO:0051962	positive regulation of nervous system de...	408	50	29.94	0.00023	0.01124950495049505
GO:0016079	synaptic vesicle exocytosis	74	15	5.43	0.00026	0.012592156862745096
GO:0010970	transport along microtubule	99	18	7.27	0.00028	0.013429126213592232
GO:0007616	long-term memory	25	8	1.83	0.00029	0.01351509433962264
GO:0048588	developmental cell growth	180	27	13.21	0.00029	0.01351509433962264
GO:0003008	system process	1349	132	99	0.00029	0.01351509433962264
GO:0048168	regulation of neuronal synaptic plastici...	45	11	3.3	0.00031	0.01431214953271028
GO:0030030	cell projection organization	1161	116	85.21	0.00032	0.014502752293577984
GO:0032990	cell part morphogenesis	755	81	55.41	0.00032	0.014502752293577984
GO:0048858	cell projection morphogenesis	735	79	53.94	0.00035	0.01571818181818182
GO:0007413	axonal fasciculation	20	7	1.47	0.00037	0.016175221238938053
GO:0048488	synaptic vesicle endocytosis	20	7	1.47	0.00037	0.016175221238938053
GO:0097484	dendrite extension	20	7	1.47	0.00037	0.016175221238938053
GO:0050803	regulation of synapse structure or activ...	110	19	8.07	0.00038	0.016189915966386553
GO:0000338	protein deneddylation	10	5	0.73	0.00039	0.016189915966386553
GO:0070203	regulation of establishment of protein l...	10	5	0.73	0.00039	0.016189915966386553
GO:0090148	membrane fission	10	5	0.73	0.00039	0.016189915966386553
GO:0048667	cell morphogenesis involved in neuron di...	460	54	33.76	0.00039	0.016189915966386553
GO:0097479	synaptic vesicle localization	119	20	8.73	0.00039	0.016189915966386553
GO:0016241	regulation of macroautophagy	120	20	8.81	0.00044	0.018113333333333332
GO:0060291	long-term synaptic potentiation	47	11	3.45	0.00047	0.019188429752066118
GO:0033043	regulation of organelle organization	927	95	68.03	0.00049	0.019840983606557377
GO:0035418	protein localization to synapse	27	8	1.98	0.00052	0.020884552845528453
GO:0008104	protein localization	2245	203	164.76	0.00057	0.02270806451612903
GO:0090662	ATP hydrolysis coupled transmembrane tra...	34	9	2.5	0.00059	0.023316800000000002
GO:1904062	regulation of cation transmembrane trans...	198	28	14.53	0.00060	0.023523809523809523
GO:0045664	regulation of neuron differentiation	513	58	37.65	0.00063	0.024505511811023624
GO:0099565	chemical synaptic transmission, postsyna...	64	13	4.7	0.00065	0.0247
GO:0007158	neuron cell-cell adhesion	16	6	1.17	0.00065	0.0247
GO:0007417	central nervous system development	796	83	58.42	0.00065	0.0247
GO:0050807	regulation of synapse organization	106	18	7.78	0.00066	0.02488854961832061
GO:0070202	regulation of establishment of protein l...	11	5	0.81	0.00067	0.025068656716417913
GO:0036465	synaptic vesicle recycling	28	8	2.05	0.00068	0.025068656716417913
GO:1900449	regulation of glutamate receptor signali...	28	8	2.05	0.00068	0.025068656716417913
GO:0023061	signal release	353	43	25.91	0.00070	0.025614814814814816
GO:0032402	melanosome transport	22	7	1.61	0.00072	0.026152941176470587
GO:0014047	glutamate secretion	42	10	3.08	0.00073	0.026322627737226278
GO:0051899	membrane depolarization	90	16	6.61	0.00078	0.02792173913043478
GO:0045666	positive regulation of neuron differenti...	282	36	20.7	0.00080	0.02802836879432624
GO:0016358	dendrite development	182	26	13.36	0.00080	0.02802836879432624
GO:0031344	regulation of cell projection organizati...	507	57	37.21	0.00080	0.02802836879432624
GO:0030004	cellular monovalent inorganic cation hom...	99	17	7.27	0.00081	0.02817887323943662
GO:0043039	tRNA aminoacylation	50	11	3.67	0.00083	0.028473611111111113
GO:0060079	excitatory postsynaptic potential	50	11	3.67	0.00083	0.028473611111111113
GO:0043666	regulation of phosphoprotein phosphatase...	58	12	4.26	0.00087	0.029372972972972974
GO:0099601	regulation of neurotransmitter receptor ...	29	8	2.13	0.00087	0.029372972972972974
GO:0051641	cellular localization	2301	206	168.87	0.00088	0.029372972972972974
GO:0035249	synaptic transmission, glutamatergic	66	13	4.84	0.00088	0.029372972972972974
GO:0099518	vesicle cytoskeletal trafficking	43	10	3.16	0.00089	0.029507382550335567
GO:0051128	regulation of cellular component organiz...	2064	187	151.48	0.00090	0.029639999999999996
GO:0047496	vesicle transport along microtubule	36	9	2.64	0.00092	0.030098013245033115
GO:0035725	sodium ion transmembrane transport	118	19	8.66	0.00093	0.030225000000000002
GO:0031290	retinal ganglion cell axon guidance	17	6	1.25	0.00094	0.03035032679738562
GO:0051649	establishment of localization in cell	1843	169	135.26	0.00096	0.030447798742138366
GO:0032401	establishment of melanosome localization	23	7	1.69	0.00097	0.030447798742138366
GO:0048169	regulation of long-term neuronal synapti...	23	7	1.69	0.00097	0.030447798742138366
GO:0051904	pigment granule transport	23	7	1.69	0.00097	0.030447798742138366
GO:0018105	peptidyl-serine phosphorylation	224	30	16.44	0.00098	0.030447798742138366
GO:0043038	amino acid activation	51	11	3.74	0.00098	0.030447798742138366
GO:1990138	neuron projection extension	137	21	10.05	0.00100	0.030875
GO:0019226	transmission of nerve impulse	59	12	4.33	0.00102	0.031103703703703703
GO:2001252	positive regulation of chromosome organi...	59	12	4.33	0.00102	0.031103703703703703
GO:0030534	adult behavior	119	19	8.73	0.00103	0.031215950920245403
GO:0060081	membrane hyperpolarization	12	5	0.88	0.00108	0.032334545454545456
GO:0097120	receptor localization to synapse	12	5	0.88	0.00108	0.032334545454545456
GO:0015988	energy coupled proton transmembrane tran...	30	8	2.2	0.00112	0.03312705882352941
GO:0015991	ATP hydrolysis coupled proton transport	30	8	2.2	0.00112	0.03312705882352941
GO:0018107	peptidyl-threonine phosphorylation	76	14	5.58	0.00113	0.03312705882352941
GO:0008088	axo-dendritic transport	37	9	2.72	0.00114	0.03312705882352941
GO:0090382	phagosome maturation	37	9	2.72	0.00114	0.03312705882352941
GO:0033036	macromolecule localization	2579	227	189.28	0.00115	0.03322222222222222
GO:0001504	neurotransmitter uptake	24	7	1.76	0.00128	0.03634022988505747
GO:0034047	regulation of protein phosphatase type 2...	24	7	1.76	0.00128	0.03634022988505747
GO:0051905	establishment of pigment granule localiz...	24	7	1.76	0.00128	0.03634022988505747
GO:0032206	positive regulation of telomere maintena...	45	10	3.3	0.00130	0.03669714285714285
GO:0048259	regulation of receptor-mediated endocyto...	69	13	5.06	0.00136	0.038172727272727275
GO:0007420	brain development	598	64	43.89	0.00141	0.039352542372881355
GO:0070647	protein modification by small protein co...	935	93	68.62	0.00144	0.03996404494382023
GO:0032879	regulation of localization	2186	195	160.43	0.00147	0.04056871508379888
GO:0060996	dendritic spine development	70	13	5.14	0.00156	0.04281333333333333
GO:0050801	ion homeostasis	601	64	44.11	0.00159	0.04339558011049724
GO:0048172	regulation of short-term neuronal synapt...	13	5	0.95	0.00165	0.04459351351351351
GO:0010644	cell communication by electrical couplin...	25	7	1.83	0.00167	0.04459351351351351
GO:0032400	melanosome localization	25	7	1.83	0.00167	0.04459351351351351
GO:0070198	protein localization to chromosome, telo...	25	7	1.83	0.00167	0.04459351351351351
GO:0006873	cellular ion homeostasis	501	55	36.77	0.00170	0.044909090909090905
GO:2000649	regulation of sodium ion transmembrane t...	39	9	2.86	0.00170	0.044909090909090905
GO:0030003	cellular cation homeostasis	490	54	35.96	0.00171	0.04493297872340425
GO:0008037	cell recognition	106	17	7.78	0.00177	0.04626349206349206
GO:0006418	tRNA aminoacylation for protein translat...	47	10	3.45	0.00185	0.048100000000000004
GO:0051960	regulation of nervous system development	697	72	51.15	0.00188	0.048126804123711335
GO:0098657	import into cell	55	11	4.04	0.00189	0.048126804123711335
GO:0018210	peptidyl-threonine modification	80	14	5.87	0.00189	0.048126804123711335
GO:0006814	sodium ion transport	183	25	13.43	0.00189	0.048126804123711335
