# Supplementary material for: Gene expression‐based drug repurposing to target aging
Source: Aging Cell. 2018 Aug 9;17(5):e12819. doi: 10.1111/acel.12819 (PMC6156541; doi:10.1111/acel.12819)
Supplement: Supplementary file 8 [file ACEL-17-e12819-s008.csv]

ID	Term	Annotated	Significant	Expected	classicFisher	p.adjusted
GO:0006955	immune response	1206	129	74.28	1.9e-10	6.658599999999999e-7
GO:0006952	defense response	1162	125	71.57	2.6e-10	6.658599999999999e-7
GO:0006954	inflammatory response	532	68	32.77	6.4e-09	8.1952e-6
GO:0045087	innate immune response	623	76	38.37	6.4e-09	8.1952e-6
GO:0001816	cytokine production	541	67	33.32	2.9e-08	2.9707600000000003e-5
GO:0071294	cellular response to zinc ion	15	9	0.92	4.4e-08	3.756133333333333e-5
GO:0050727	regulation of inflammatory response	240	38	14.78	7.0e-08	5.122e-5
GO:0043207	response to external biotic stimulus	613	71	37.76	1.7e-07	9.674888888888888e-5
GO:0051707	response to other organism	613	71	37.76	1.7e-07	9.674888888888888e-5
GO:0002237	response to molecule of bacterial origin	275	40	16.94	3.3e-07	1.6902600000000002e-4
GO:0051704	multi-organism process	1860	165	114.57	4.2e-07	1.955672727272727e-4
GO:0002376	immune system process	1963	172	120.91	5.0e-07	2.1027157894736842e-4
GO:0001817	regulation of cytokine production	491	59	30.24	5.7e-07	2.1027157894736842e-4
GO:0009607	response to biotic stimulus	646	72	39.79	6.0e-07	2.1027157894736842e-4
GO:0031347	regulation of defense response	552	64	34	6.7e-07	2.1027157894736842e-4
GO:0006950	response to stress	3111	251	191.62	6.9e-07	2.1027157894736842e-4
GO:0021782	glial cell development	77	18	4.74	7.1e-07	2.1027157894736842e-4
GO:0032496	response to lipopolysaccharide	263	38	16.2	7.7e-07	2.1027157894736842e-4
GO:0019080	viral gene expression	183	30	11.27	7.8e-07	2.1027157894736842e-4
GO:0034097	response to cytokine	677	74	41.7	8.8e-07	2.2536800000000004e-4
GO:0009617	response to bacterium	374	48	23.04	1.0e-06	2.4390476190476188e-4
GO:0050663	cytokine secretion	140	25	8.62	1.3e-06	3.0266363636363637e-4
GO:0019058	viral life cycle	423	52	26.05	1.4e-06	3.117739130434782e-4
GO:0050776	regulation of immune response	717	76	44.16	2.0e-06	4.1369999999999997e-4
GO:0019083	viral transcription	172	28	10.59	2.1e-06	4.1369999999999997e-4
GO:0044764	multi-organism cellular process	882	89	54.33	2.1e-06	4.1369999999999997e-4
GO:0042063	gliogenesis	214	32	13.18	2.7e-06	4.956774193548388e-4
GO:0031324	negative regulation of cellular metaboli...	1988	170	122.45	2.8e-06	4.956774193548388e-4
GO:0044403	symbiosis, encompassing mutualism throug...	902	90	55.56	3.0e-06	4.956774193548388e-4
GO:0044419	interspecies interaction between organis...	902	90	55.56	3.0e-06	4.956774193548388e-4
GO:0048519	negative regulation of biological proces...	3996	306	246.13	3.0e-06	4.956774193548388e-4
GO:0016032	viral process	879	88	54.14	3.4e-06	5.122000000000001e-4
GO:0044033	multi-organism metabolic process	206	31	12.69	3.4e-06	5.122000000000001e-4
GO:0002682	regulation of immune system process	1101	105	67.82	3.4e-06	5.122000000000001e-4
GO:0070663	regulation of leukocyte proliferation	167	27	10.29	3.6e-06	5.268342857142858e-4
GO:0009892	negative regulation of metabolic process	2148	180	132.31	4.8e-06	6.829333333333333e-4
GO:0050832	defense response to fungus	18	8	1.11	5.0e-06	6.874263157894737e-4
GO:0009620	response to fungus	29	10	1.79	5.1e-06	6.874263157894737e-4
GO:0010605	negative regulation of macromolecule met...	1969	167	121.28	5.7e-06	7.486e-4
GO:0042127	regulation of cell proliferation	1303	119	80.26	5.9e-06	7.554950000000001e-4
GO:0032944	regulation of mononuclear cell prolifera...	162	26	9.98	6.3e-06	7.80495238095238e-4
GO:0071345	cellular response to cytokine stimulus	590	64	36.34	6.4e-06	7.80495238095238e-4
GO:0071706	tumor necrosis factor superfamily cytoki...	98	19	6.04	7.0e-06	8.338139534883721e-4
GO:0010001	glial cell differentiation	165	26	10.16	8.8e-06	0.0010244
GO:0032680	regulation of tumor necrosis factor prod...	92	18	5.67	1.1e-05	0.0012248260869565217
GO:0016054	organic acid catabolic process	208	30	12.81	1.1e-05	0.0012248260869565217
GO:0010043	response to zinc ion	45	12	2.77	1.2e-05	0.0012805
GO:0070661	leukocyte proliferation	219	31	13.49	1.2e-05	0.0012805
GO:0048523	negative regulation of cellular process	3714	283	228.76	1.4e-05	0.0014341599999999999
GO:0032640	tumor necrosis factor production	94	18	5.79	1.4e-05	0.0014341599999999999
GO:1903900	regulation of viral life cycle	160	25	9.86	1.5e-05	0.0015064705882352942
GO:0001819	positive regulation of cytokine producti...	332	41	20.45	1.6e-05	0.001576
GO:1903555	regulation of tumor necrosis factor supe...	95	18	5.85	1.7e-05	0.0016124814814814814
GO:0050670	regulation of lymphocyte proliferation	161	25	9.92	1.7e-05	0.0016124814814814814
GO:0002252	immune effector process	572	61	35.23	1.8e-05	0.0016463571428571428
GO:0006635	fatty acid beta-oxidation	70	15	4.31	1.8e-05	0.0016463571428571428
GO:0098542	defense response to other organism	323	40	19.9	1.9e-05	0.0017073333333333333
GO:0001775	cell activation	752	75	46.32	2.1e-05	0.0018545172413793102
GO:0019724	B cell mediated immunity	88	17	5.42	2.2e-05	0.0019098983050847456
GO:0009605	response to external stimulus	1661	142	102.31	2.3e-05	0.0019634333333333333
GO:0042771	intrinsic apoptotic signaling pathway in...	41	11	2.53	2.6e-05	0.0021831475409836067
GO:0072329	monocarboxylic acid catabolic process	99	18	6.1	3.0e-05	0.0024009375
GO:0048522	positive regulation of cellular process	4101	306	252.6	3.0e-05	0.0024009375
GO:0046395	carboxylic acid catabolic process	187	27	11.52	3.0e-05	0.0024009375
GO:1903556	negative regulation of tumor necrosis fa...	42	11	2.59	3.3e-05	0.0025227761194029853
GO:0032943	mononuclear cell proliferation	209	29	12.87	3.3e-05	0.0025227761194029853
GO:0002455	humoral immune response mediated by circ...	35	10	2.16	3.3e-05	0.0025227761194029853
GO:0043651	linoleic acid metabolic process	17	7	1.05	3.7e-05	0.002786970588235294
GO:0071222	cellular response to lipopolysaccharide	130	21	8.01	4.3e-05	0.003191971014492754
GO:0050792	regulation of viral process	234	31	14.41	4.5e-05	0.0032927142857142864
GO:0008283	cell proliferation	1673	141	103.05	4.9e-05	0.003534901408450704
GO:0050707	regulation of cytokine secretion	122	20	7.51	5.3e-05	0.00368784
GO:0048518	positive regulation of biological proces...	4532	332	279.15	5.4e-05	0.00368784
GO:0010742	macrophage derived foam cell differentia...	30	9	1.85	5.4e-05	0.00368784
GO:0090077	foam cell differentiation	30	9	1.85	5.4e-05	0.00368784
GO:0032652	regulation of interleukin-1 production	52	12	3.2	5.8e-05	0.003908894736842105
GO:0002460	adaptive immune response based on somati...	184	26	11.33	6.1e-05	0.004057688311688312
GO:0016064	immunoglobulin mediated immune response	86	16	5.3	6.2e-05	0.004071333333333334
GO:0097190	apoptotic signaling pathway	536	56	33.01	6.9e-05	0.004390285714285715
GO:0032612	interleukin-1 production	61	13	3.76	7.0e-05	0.004390285714285715
GO:0045778	positive regulation of ossification	78	15	4.8	7.0e-05	0.004390285714285715
GO:0050729	positive regulation of inflammatory resp...	87	16	5.36	7.1e-05	0.004390285714285715
GO:0046651	lymphocyte proliferation	207	28	12.75	7.2e-05	0.004390285714285715
GO:0009056	catabolic process	1786	148	110.01	7.2e-05	0.004390285714285715
GO:0048584	positive regulation of response to stimu...	1717	143	105.76	7.7e-05	0.004639929411764706
GO:0006958	complement activation, classical pathway	25	8	1.54	8.5e-05	0.004894355555555556
GO:0071219	cellular response to molecule of bacteri...	136	21	8.38	8.5e-05	0.004894355555555556
GO:0032637	interleukin-8 production	54	12	3.33	8.6e-05	0.004894355555555556
GO:0043122	regulation of I-kappaB kinase/NF-kappaB ...	220	29	13.55	8.6e-05	0.004894355555555556
GO:0072606	interleukin-8 secretion	19	7	1.17	8.6e-05	0.004894355555555556
GO:0008285	negative regulation of cell proliferatio...	567	58	34.92	9.3e-05	0.005177075268817204
GO:0019221	cytokine-mediated signaling pathway	455	49	28.03	9.3e-05	0.005177075268817204
GO:0044710	single-organism metabolic process	3621	271	223.04	9.4e-05	0.005177075268817204
GO:0032946	positive regulation of mononuclear cell ...	108	18	6.65	9.9e-05	0.005394446808510638
GO:0001818	negative regulation of cytokine producti...	190	26	11.7	0.00011	0.005808453608247423
GO:0072332	intrinsic apoptotic signaling pathway by...	72	14	4.43	0.00011	0.005808453608247423
GO:0098602	single organism cell adhesion	674	66	41.52	0.00011	0.005808453608247423
GO:0032720	negative regulation of tumor necrosis fa...	40	10	2.46	0.00012	0.006208484848484849
GO:0030278	regulation of ossification	160	23	9.86	0.00012	0.006208484848484849
GO:0051249	regulation of lymphocyte activation	328	38	20.2	0.00013	0.006658599999999999
GO:0070665	positive regulation of leukocyte prolife...	111	18	6.84	0.00014	0.007030196078431372
GO:0042221	response to chemical	3217	243	198.15	0.00014	0.007030196078431372
GO:0051246	regulation of protein metabolic process	2219	176	136.68	0.00015	0.0071803738317757
GO:0009611	response to wounding	539	55	33.2	0.00015	0.0071803738317757
GO:0002684	positive regulation of immune system pro...	772	73	47.55	0.00015	0.0071803738317757
GO:0032677	regulation of interleukin-8 production	49	11	3.02	0.00015	0.0071803738317757
GO:0051240	positive regulation of multicellular org...	1248	108	76.87	0.00015	0.0071803738317757
GO:0043903	regulation of symbiosis, encompassing mu...	250	31	15.4	0.00016	0.0075881481481481486
GO:0006606	protein import into nucleus	251	31	15.46	0.00017	0.007774464285714286
GO:0044744	protein targeting to nucleus	251	31	15.46	0.00017	0.007774464285714286
GO:1902593	single-organism nuclear import	251	31	15.46	0.00017	0.007774464285714286
GO:0044282	small molecule catabolic process	309	36	19.03	0.00017	0.007774464285714286
GO:0045669	positive regulation of osteoblast differ...	58	12	3.57	0.00018	0.008087368421052631
GO:2001238	positive regulation of extrinsic apoptot...	50	11	3.08	0.00018	0.008087368421052631
GO:0097193	intrinsic apoptotic signaling pathway	264	32	16.26	0.00019	0.00838948275862069
GO:1902582	single-organism intracellular transport	673	65	41.45	0.00019	0.00838948275862069
GO:0008284	positive regulation of cell proliferatio...	700	67	43.12	0.00020	0.008755555555555556
GO:1901575	organic substance catabolic process	1699	139	104.65	0.00022	0.009549491525423729
GO:0045321	leukocyte activation	612	60	37.7	0.00023	0.00989966386554622
GO:0014002	astrocyte development	22	7	1.36	0.00025	0.010410569105691056
GO:0051092	positive regulation of NF-kappaB transcr...	126	19	7.76	0.00025	0.010410569105691056
GO:0009062	fatty acid catabolic process	87	15	5.36	0.00025	0.010410569105691056
GO:2000482	regulation of interleukin-8 secretion	16	6	0.99	0.00025	0.010410569105691056
GO:0007249	I-kappaB kinase/NF-kappaB signaling	246	30	15.15	0.00027	0.01115274193548387
GO:0050671	positive regulation of lymphocyte prolif...	107	17	6.59	0.00028	0.011292598425196851
GO:0002694	regulation of leukocyte activation	377	41	23.22	0.00028	0.011292598425196851
GO:0002683	negative regulation of immune system pro...	317	36	19.53	0.00028	0.011292598425196851
GO:0000184	nuclear-transcribed mRNA catabolic proce...	118	18	7.27	0.00031	0.01240484375
GO:0051251	positive regulation of lymphocyte activa...	226	28	13.92	0.00032	0.012705736434108529
GO:0043123	positive regulation of I-kappaB kinase/N...	171	23	10.53	0.00033	0.013002
GO:0050715	positive regulation of cytokine secretio...	80	14	4.93	0.00034	0.013293740458015268
GO:0051259	protein oligomerization	407	43	25.07	0.00037	0.014357121212121212
GO:0017038	protein import	298	34	18.36	0.00038	0.014634285714285714
GO:0007159	leukocyte cell-cell adhesion	408	43	25.13	0.00039	0.014796888888888889
GO:0032268	regulation of cellular protein metabolic...	2071	163	127.56	0.00039	0.014796888888888889
GO:0006956	complement activation	46	10	2.83	0.00040	0.015064705882352944
GO:0070887	cellular response to chemical stimulus	2327	180	143.33	0.00044	0.016450218978102192
GO:1902533	positive regulation of intracellular sig...	788	72	48.54	0.00046	0.016829428571428575
GO:1903901	negative regulation of viral life cycle	73	13	4.5	0.00046	0.016829428571428575
GO:2001235	positive regulation of apoptotic signali...	164	22	10.1	0.00046	0.016829428571428575
GO:0051250	negative regulation of lymphocyte activa...	102	16	6.28	0.00048	0.017436595744680854
GO:0048646	anatomical structure formation involved ...	1022	89	62.95	0.00049	0.01767450704225352
GO:0051248	negative regulation of protein metabolic...	926	82	57.04	0.00050	0.01790909090909091
GO:1903055	positive regulation of extracellular mat...	18	6	1.11	0.00052	0.018467074829931974
GO:0042098	T cell proliferation	144	20	8.87	0.00053	0.018467074829931974
GO:0006614	SRP-dependent cotranslational protein ta...	93	15	5.73	0.00053	0.018467074829931974
GO:0019395	fatty acid oxidation	93	15	5.73	0.00053	0.018467074829931974
GO:0071216	cellular response to biotic stimulus	155	21	9.55	0.00054	0.018688378378378376
GO:0031349	positive regulation of defense response	341	37	21	0.00057	0.0194636
GO:0051170	nuclear import	269	31	16.57	0.00057	0.0194636
GO:0009306	protein secretion	403	42	24.82	0.00058	0.019544473684210525
GO:1902580	single-organism cellular localization	1041	90	64.12	0.00058	0.019544473684210525
GO:0050864	regulation of B cell activation	94	15	5.79	0.00059	0.01975150326797386
GO:0002520	immune system development	675	63	41.58	0.00060	0.01982709677419355
GO:0050778	positive regulation of immune response	544	53	33.51	0.00060	0.01982709677419355
GO:0080134	regulation of response to stress	1112	95	68.49	0.00061	0.020028333333333335
GO:0016337	single organismal cell-cell adhesion	624	59	38.44	0.00064	0.020879490445859877
GO:0051094	positive regulation of developmental pro...	1045	90	64.37	0.00065	0.020997018633540372
GO:0051239	regulation of multicellular organismal p...	2316	178	142.65	0.00066	0.020997018633540372
GO:0033559	unsaturated fatty acid metabolic process	95	15	5.85	0.00066	0.020997018633540372
GO:0034440	lipid oxidation	95	15	5.85	0.00066	0.020997018633540372
GO:0002696	positive regulation of leukocyte activat...	248	29	15.28	0.00067	0.02118358024691358
GO:0006928	movement of cell or subcellular componen...	1572	127	96.83	0.00071	0.02217451219512195
GO:0042060	wound healing	445	45	27.41	0.00071	0.02217451219512195
GO:0006629	lipid metabolic process	1160	98	71.45	0.00072	0.022215903614457834
GO:0044248	cellular catabolic process	1458	119	89.81	0.00072	0.022215903614457834
GO:0050865	regulation of cell activation	408	42	25.13	0.00074	0.022427692307692308
GO:0032785	negative regulation of DNA-templated tra...	13	5	0.8	0.00074	0.022427692307692308
GO:0071276	cellular response to cadmium ion	13	5	0.8	0.00074	0.022427692307692308
GO:0071702	organic substance transport	2382	182	146.72	0.00076	0.02289835294117647
GO:0006631	fatty acid metabolic process	322	35	19.83	0.00077	0.02292988372093023
GO:0010743	regulation of macrophage derived foam ce...	26	7	1.6	0.00077	0.02292988372093023
GO:0010629	negative regulation of gene expression	1248	104	76.87	0.00080	0.023549425287356325
GO:0032611	interleukin-1 beta production	50	10	3.08	0.00080	0.023549425287356325
GO:0032101	regulation of response to external stimu...	591	56	36.4	0.00083	0.024154886363636364
GO:0046782	regulation of viral transcription	59	11	3.63	0.00083	0.024154886363636364
GO:0051172	negative regulation of nitrogen compound...	1264	105	77.86	0.00084	0.024307796610169494
GO:0071496	cellular response to external stimulus	240	28	14.78	0.00085	0.024458988764044943
GO:0009967	positive regulation of signal transducti...	1252	104	77.12	0.00089	0.025466927374301673
GO:0052548	regulation of endopeptidase activity	301	33	18.54	0.00092	0.02617911111111111
GO:0042742	defense response to bacterium	129	18	7.95	0.00093	0.026317458563535914
GO:0008589	regulation of smoothened signaling pathw...	60	11	3.7	0.00097	0.027149398907103828
GO:0006959	humoral immune response	119	17	7.33	0.00097	0.027149398907103828
GO:0002250	adaptive immune response	278	31	17.12	0.00099	0.027558586956521736
GO:0008630	intrinsic apoptotic signaling pathway in...	99	15	6.1	0.00103	0.02821208556149733
GO:0045047	protein targeting to ER	99	15	6.1	0.00103	0.02821208556149733
GO:0048525	negative regulation of viral process	89	14	5.48	0.00103	0.02821208556149733
GO:2001236	regulation of extrinsic apoptotic signal...	141	19	8.68	0.00104	0.028334468085106382
GO:0002532	production of molecular mediator involve...	35	8	2.16	0.00106	0.028544479166666664
GO:0002285	lymphocyte activation involved in immune...	120	17	7.39	0.00107	0.028544479166666664
GO:0002695	negative regulation of leukocyte activat...	120	17	7.39	0.00107	0.028544479166666664
GO:0042129	regulation of T cell proliferation	120	17	7.39	0.00107	0.028544479166666664
GO:0002467	germinal center formation	14	5	0.86	0.00110	0.028714242424242427
GO:0043691	reverse cholesterol transport	14	5	0.86	0.00110	0.028714242424242427
GO:0050896	response to stimulus	6734	459	414.78	0.00111	0.028714242424242427
GO:0019915	lipid storage	61	11	3.76	0.00111	0.028714242424242427
GO:0048708	astrocyte differentiation	61	11	3.76	0.00111	0.028714242424242427
GO:0071347	cellular response to interleukin-1	61	11	3.76	0.00111	0.028714242424242427
GO:0045785	positive regulation of cell adhesion	329	35	20.26	0.00112	0.028827336683417085
GO:0048513	animal organ development	2627	197	161.81	0.00113	0.028939299999999998
GO:0006613	cotranslational protein targeting to mem...	100	15	6.16	0.00115	0.02915990099009901
GO:0045861	negative regulation of proteolysis	233	27	14.35	0.00115	0.02915990099009901
GO:0030097	hemopoiesis	613	57	37.76	0.00117	0.029482731707317075
GO:0050867	positive regulation of cell activation	257	29	15.83	0.00118	0.029482731707317075
GO:0001503	ossification	330	35	20.33	0.00118	0.029482731707317075
GO:0046649	lymphocyte activation	522	50	32.15	0.00123	0.03058281553398058
GO:0042517	positive regulation of tyrosine phosphor...	28	7	1.72	0.00124	0.030682512077294687
GO:1903038	negative regulation of leukocyte cell-ce...	81	13	4.99	0.00127	0.03127375
GO:0045597	positive regulation of cell differentiat...	750	67	46.2	0.00129	0.031614258373205736
GO:0044765	single-organism transport	2424	183	149.31	0.00130	0.03170761904761905
GO:0032269	negative regulation of cellular protein ...	874	76	53.83	0.00132	0.032042843601895736
GO:0048534	hematopoietic or lymphoid organ developm...	643	59	39.61	0.00133	0.03207233644859813
GO:0052547	regulation of peptidase activity	320	34	19.71	0.00134	0.03207233644859813
GO:0031099	regeneration	144	19	8.87	0.00134	0.03207233644859813
GO:0050777	negative regulation of immune response	102	15	6.28	0.00141	0.03359079069767442
GO:2001233	regulation of apoptotic signaling pathwa...	346	36	21.31	0.00142	0.03367240740740741
GO:0006082	organic acid metabolic process	836	73	51.49	0.00147	0.03469741935483871
GO:0051091	positive regulation of sequence-specific...	214	25	13.18	0.00154	0.03618293577981651
GO:0072599	establishment of protein localization to...	103	15	6.34	0.00156	0.03631963636363636
GO:0032757	positive regulation of interleukin-8 pro...	37	8	2.28	0.00156	0.03631963636363636
GO:0009410	response to xenobiotic stimulus	83	13	5.11	0.00160	0.03708235294117647
GO:0045184	establishment of protein localization	1841	143	113.4	0.00163	0.037607477477477474
GO:0050708	regulation of protein secretion	324	34	19.96	0.00165	0.037898206278026904
GO:0002697	regulation of immune effector process	275	30	16.94	0.00167	0.038186339285714285
GO:0030155	regulation of cell adhesion	556	52	34.25	0.00168	0.038244266666666665
GO:0050868	negative regulation of T cell activation	74	12	4.56	0.00177	0.04011477876106195
GO:0070555	response to interleukin-1	84	13	5.17	0.00179	0.04021219298245614
GO:0006913	nucleocytoplasmic transport	427	42	26.3	0.00179	0.04021219298245614
GO:0045944	positive regulation of transcription fro...	871	75	53.65	0.00185	0.041378602620087336
GO:0050866	negative regulation of cell activation	137	18	8.44	0.00186	0.04142139130434783
GO:0060271	cilium morphogenesis	229	26	14.11	0.00189	0.04190727272727273
GO:0071827	plasma lipoprotein particle organization	30	7	1.85	0.00192	0.04238896551724138
GO:0048145	regulation of fibroblast proliferation	75	12	4.62	0.00199	0.04359148936170213
GO:0044782	cilium organization	218	25	13.43	0.00200	0.04359148936170213
GO:0030217	T cell differentiation	183	22	11.27	0.00200	0.04359148936170213
GO:0048583	regulation of response to stimulus	3161	230	194.7	0.00202	0.04384084745762712
GO:0051050	positive regulation of transport	820	71	50.51	0.00211	0.045600928270042196
GO:0019752	carboxylic acid metabolic process	765	67	47.12	0.00212	0.04562453781512605
GO:0015031	protein transport	1692	132	104.22	0.00213	0.04564794979079498
GO:0055114	oxidation-reduction process	890	76	54.82	0.00216	0.045906721991701246
GO:0034377	plasma lipoprotein particle assembly	16	5	0.99	0.00216	0.045906721991701246
GO:0070486	leukocyte aggregation	380	38	23.41	0.00217	0.04592867768595041
GO:0046596	regulation of viral entry into host cell	23	6	1.42	0.00219	0.046161234567901235
GO:0002521	leukocyte differentiation	393	39	24.21	0.00220	0.04618196721311476
GO:0042535	positive regulation of tumor necrosis fa...	10	4	0.62	0.00222	0.0462229268292683
GO:1900363	regulation of mRNA polyadenylation	10	4	0.62	0.00222	0.0462229268292683
GO:0048144	fibroblast proliferation	76	12	4.68	0.00223	0.04624315789473685
GO:0051223	regulation of protein transport	658	59	40.53	0.00227	0.046730597609561754
GO:1990267	response to transition metal nanoparticl...	107	15	6.59	0.00229	0.046730597609561754
GO:0070664	negative regulation of leukocyte prolife...	57	10	3.51	0.00229	0.046730597609561754
GO:0051254	positive regulation of RNA metabolic pro...	1217	99	74.96	0.00229	0.046730597609561754
GO:0032602	chemokine production	67	11	4.13	0.00245	0.049600395256917
GO:0071260	cellular response to mechanical stimulus	67	11	4.13	0.00245	0.049600395256917
GO:0006413	translational initiation	186	22	11.46	0.00246	0.04960677165354331
GO:0033036	macromolecule localization	2579	191	158.85	0.00247	0.04961309803921569
GO:0043436	oxoacid metabolic process	770	67	47.43	0.00248	0.049619375
