# Supplementary material for: Gene expression‐based drug repurposing to target aging
Source: Aging Cell. 2018 Aug 9;17(5):e12819. doi: 10.1111/acel.12819 (PMC6156541; doi:10.1111/acel.12819)
Supplement: Supplementary file 9 [file ACEL-17-e12819-s009.csv]

Drug	Saccharomyces cerevisiae	Caenorhabditis elegans	Drosophila melanogaster	Mus musculus	Rattus norvegicus
geldanamycin	-	2	-	-	-
levothyroxine sodium	-	-	-	-	9.75
LY-294002	-	20.9	14.15	-	-
resveratrol	39.5	10.5	-0.7	4.05	-
sirolimus	-	18.95	13	-	-
trichostatin A	-	22.1	23.3	-	-
wortmannin	-	-	5	-	-
* values indicate the median average lifepsan change based only on the DrugAge database
