# Supplementary material for: Gene expression‐based drug repurposing to target aging
Source: Aging Cell. 2018 Aug 9;17(5):e12819. doi: 10.1111/acel.12819 (PMC6156541; doi:10.1111/acel.12819)
Supplement: Supplementary file 10 [file ACEL-17-e12819-s010.csv]

drugName	meddraID	PubChem_CID	Side Effect	System Organ Class
tretinoin	10000059	5538	Abdominal discomfort	Gastrointestinal disorders
tretinoin	10000060	5538	Abdominal distension	Gastrointestinal disorders
sirolimus	10000060	5040	Abdominal distension	Gastrointestinal disorders
sirolimus	10000081	5040	Abdominal pain	Gastrointestinal disorders
rifabutin	10000081	5361912	Abdominal pain	Gastrointestinal disorders
levothyroxine sodium	10000081	853	Abdominal pain	Gastrointestinal disorders
daunorubicin	10000081	2958	Abdominal pain	Gastrointestinal disorders
tretinoin	10000081	5538	Abdominal pain	Gastrointestinal disorders
thioridazine	10000125	5452	Abnormal dreams	Psychiatric disorders
thioridazine	10000125	5452	Abnormal dreams	Nervous system disorders
sirolimus	10000269	5040	Abscess	Infections and infestations
vorinostat	10000269	5311	Abscess	Infections and infestations
tretinoin	10000486	5538	Acidosis	Metabolism and nutrition disorders
sirolimus	10000486	5040	Acidosis	Metabolism and nutrition disorders
tretinoin	10000496	5538	Acne	Skin and subcutaneous tissue disorders
sirolimus	10000496	5040	Acne	Skin and subcutaneous tissue disorders
tretinoin	10000748	5538	Acute febrile neutrophilic dermatosis	Skin and subcutaneous tissue disorders
tretinoin	10000748	5538	Acute febrile neutrophilic dermatosis	Blood and lymphatic system disorders
levothyroxine sodium	10001497	853	Agitation	Psychiatric disorders
levothyroxine sodium	10001497	853	Agitation	Nervous system disorders
thioridazine	10001497	5452	Agitation	Psychiatric disorders
thioridazine	10001497	5452	Agitation	Nervous system disorders
trifluoperazine	10001497	5566	Agitation	Psychiatric disorders
trifluoperazine	10001497	5566	Agitation	Nervous system disorders
tretinoin	10001497	5538	Agitation	Psychiatric disorders
tretinoin	10001497	5538	Agitation	Nervous system disorders
daunorubicin	10001497	2958	Agitation	Psychiatric disorders
daunorubicin	10001497	2958	Agitation	Nervous system disorders
sirolimus	10001497	5040	Agitation	Psychiatric disorders
sirolimus	10001497	5040	Agitation	Nervous system disorders
trifluoperazine	10001507	5566	Agranulocytosis	Blood and lymphatic system disorders
thioridazine	10001507	5452	Agranulocytosis	Blood and lymphatic system disorders
rifabutin	10001507	5361912	Agranulocytosis	Blood and lymphatic system disorders
trifluoperazine	10001540	5566	Akathisia	Nervous system disorders
trifluoperazine	10001540	5566	Akathisia	Psychiatric disorders
thioridazine	10001540	5452	Akathisia	Nervous system disorders
thioridazine	10001540	5452	Akathisia	Psychiatric disorders
thioridazine	10001541	5452	Akinesia	Nervous system disorders
rifabutin	10001551	5361912	Alanine aminotransferase increased	Investigations
sirolimus	10001551	5040	Alanine aminotransferase increased	Investigations
sirolimus	10001580	5040	Albuminuria	Renal and urinary disorders
levothyroxine sodium	10001760	853	Alopecia	Skin and subcutaneous tissue disorders
vorinostat	10001760	5311	Alopecia	Skin and subcutaneous tissue disorders
daunorubicin	10001760	2958	Alopecia	Skin and subcutaneous tissue disorders
tretinoin	10001760	5538	Alopecia	Skin and subcutaneous tissue disorders
sirolimus	10001881	5040	Alveolar proteinosis	Immune system disorders
sirolimus	10001881	5040	Alveolar proteinosis	Respiratory, thoracic and mediastinal disorders
trifluoperazine	10001928	5566	Amenorrhoea	Endocrine disorders
trifluoperazine	10001928	5566	Amenorrhoea	Reproductive system and breast disorders
thioridazine	10001928	5452	Amenorrhoea	Endocrine disorders
thioridazine	10001928	5452	Amenorrhoea	Reproductive system and breast disorders
sirolimus	10001928	5040	Amenorrhoea	Endocrine disorders
sirolimus	10001928	5040	Amenorrhoea	Reproductive system and breast disorders
daunorubicin	10001949	2958	Amnesia	Psychiatric disorders
daunorubicin	10001949	2958	Amnesia	Nervous system disorders
vorinostat	10002034	5311	Anaemia	Blood and lymphatic system disorders
daunorubicin	10002034	2958	Anaemia	Blood and lymphatic system disorders
sirolimus	10002034	5040	Anaemia	Blood and lymphatic system disorders
rifabutin	10002034	5361912	Anaemia	Blood and lymphatic system disorders
thioridazine	10002034	5452	Anaemia	Blood and lymphatic system disorders
trifluoperazine	10002198	5566	Anaphylactic shock	Immune system disorders
trifluoperazine	10002198	5566	Anaphylactic shock	Vascular disorders
daunorubicin	10002198	2958	Anaphylactic shock	Immune system disorders
daunorubicin	10002198	2958	Anaphylactic shock	Vascular disorders
sirolimus	10002198	5040	Anaphylactic shock	Immune system disorders
sirolimus	10002198	5040	Anaphylactic shock	Vascular disorders
trifluoperazine	10002199	5566	Anaphylactic shock	Immune system disorders
trifluoperazine	10002199	5566	Anaphylactic shock	Vascular disorders
daunorubicin	10002199	2958	Anaphylactic shock	Immune system disorders
daunorubicin	10002199	2958	Anaphylactic shock	Vascular disorders
sirolimus	10002199	5040	Anaphylactic shock	Immune system disorders
sirolimus	10002199	5040	Anaphylactic shock	Vascular disorders
daunorubicin	10002216	2958	Anaphylactoid reaction	Vascular disorders
daunorubicin	10002216	2958	Anaphylactoid reaction	Immune system disorders
sirolimus	10002216	5040	Anaphylactoid reaction	Vascular disorders
sirolimus	10002216	5040	Anaphylactoid reaction	Immune system disorders
trifluoperazine	10002216	5566	Anaphylactoid reaction	Vascular disorders
trifluoperazine	10002216	5566	Anaphylactoid reaction	Immune system disorders
daunorubicin	10002383	2958	Angina pectoris	Vascular disorders
daunorubicin	10002383	2958	Angina pectoris	Cardiac disorders
levothyroxine sodium	10002383	853	Angina pectoris	Vascular disorders
levothyroxine sodium	10002383	853	Angina pectoris	Cardiac disorders
thioridazine	10002424	5452	Angioedema	Skin and subcutaneous tissue disorders
thioridazine	10002424	5452	Angioedema	Immune system disorders
thioridazine	10002424	5452	Angioedema	Respiratory, thoracic and mediastinal disorders
sirolimus	10002424	5040	Angioedema	Skin and subcutaneous tissue disorders
sirolimus	10002424	5040	Angioedema	Immune system disorders
sirolimus	10002424	5040	Angioedema	Respiratory, thoracic and mediastinal disorders
levothyroxine sodium	10002424	853	Angioedema	Skin and subcutaneous tissue disorders
levothyroxine sodium	10002424	853	Angioedema	Immune system disorders
levothyroxine sodium	10002424	853	Angioedema	Respiratory, thoracic and mediastinal disorders
trifluoperazine	10002424	5566	Angioedema	Skin and subcutaneous tissue disorders
trifluoperazine	10002424	5566	Angioedema	Immune system disorders
trifluoperazine	10002424	5566	Angioedema	Respiratory, thoracic and mediastinal disorders
vorinostat	10002424	5311	Angioedema	Skin and subcutaneous tissue disorders
vorinostat	10002424	5311	Angioedema	Immune system disorders
vorinostat	10002424	5311	Angioedema	Respiratory, thoracic and mediastinal disorders
sirolimus	10002644	5040	Anorectal disorder	Gastrointestinal disorders
levothyroxine sodium	10002855	853	Anxiety	Psychiatric disorders
sirolimus	10002855	5040	Anxiety	Psychiatric disorders
daunorubicin	10002855	2958	Anxiety	Psychiatric disorders
tretinoin	10002855	5538	Anxiety	Psychiatric disorders
rifabutin	10002948	5361912	Aphasia	Psychiatric disorders
rifabutin	10002948	5361912	Aphasia	Nervous system disorders
tretinoin	10002948	5538	Aphasia	Psychiatric disorders
tretinoin	10002948	5538	Aphasia	Nervous system disorders
trifluoperazine	10002967	5566	Aplastic anaemia	Blood and lymphatic system disorders
thioridazine	10002967	5452	Aplastic anaemia	Blood and lymphatic system disorders
tretinoin	10003036	5538	Application site rash	Injury, poisoning and procedural complications
tretinoin	10003036	5538	Application site rash	General disorders and administration site conditions
tretinoin	10003036	5538	Application site rash	Skin and subcutaneous tissue disorders
tretinoin	10003041	5538	Application site erythema	General disorders and administration site conditions
tretinoin	10003041	5538	Application site erythema	Injury, poisoning and procedural complications
tretinoin	10003041	5538	Application site erythema	Skin and subcutaneous tissue disorders
tretinoin	10003050	5538	Application site oedema	General disorders and administration site conditions
tretinoin	10003050	5538	Application site oedema	Injury, poisoning and procedural complications
tretinoin	10003051	5538	Application site pain	Injury, poisoning and procedural complications
tretinoin	10003051	5538	Application site pain	General disorders and administration site conditions
tretinoin	10003053	5538	Application site pruritus	Injury, poisoning and procedural complications
tretinoin	10003053	5538	Application site pruritus	Skin and subcutaneous tissue disorders
tretinoin	10003053	5538	Application site pruritus	General disorders and administration site conditions
tretinoin	10003054	5538	Application site rash	Injury, poisoning and procedural complications
tretinoin	10003054	5538	Application site rash	Skin and subcutaneous tissue disorders
tretinoin	10003054	5538	Application site rash	General disorders and administration site conditions
vorinostat	10003068	5311	Dry mouth	Gastrointestinal disorders
trifluoperazine	10003068	5566	Dry mouth	Gastrointestinal disorders
daunorubicin	10003068	2958	Dry mouth	Gastrointestinal disorders
tretinoin	10003068	5538	Dry mouth	Gastrointestinal disorders
tretinoin	10003119	5538	Arrhythmia	Cardiac disorders
daunorubicin	10003119	2958	Arrhythmia	Cardiac disorders
thioridazine	10003119	5452	Arrhythmia	Cardiac disorders
levothyroxine sodium	10003119	853	Arrhythmia	Cardiac disorders
sirolimus	10003239	5040	Arthralgia	Musculoskeletal and connective tissue disorders
levothyroxine sodium	10003239	853	Arthralgia	Musculoskeletal and connective tissue disorders
rifabutin	10003239	5361912	Arthralgia	Musculoskeletal and connective tissue disorders
daunorubicin	10003239	2958	Arthralgia	Musculoskeletal and connective tissue disorders
tretinoin	10003239	5538	Arthralgia	Musculoskeletal and connective tissue disorders
sirolimus	10003285	5040	Arthropathy	Musculoskeletal and connective tissue disorders
sirolimus	10003445	5040	Ascites	Hepatobiliary disorders
sirolimus	10003445	5040	Ascites	Cardiac disorders
sirolimus	10003445	5040	Ascites	Gastrointestinal disorders
tretinoin	10003445	5538	Ascites	Hepatobiliary disorders
tretinoin	10003445	5538	Ascites	Cardiac disorders
tretinoin	10003445	5538	Ascites	Gastrointestinal disorders
sirolimus	10003481	5040	Aspartate aminotransferase increased	Investigations
rifabutin	10003481	5361912	Aspartate aminotransferase increased	Investigations
trifluoperazine	10003497	5566	Asphyxia	Respiratory, thoracic and mediastinal disorders
trifluoperazine	10003497	5566	Asphyxia	Injury, poisoning and procedural complications
tretinoin	10003547	5538	Asterixis	Nervous system disorders
tretinoin	10003547	5538	Asterixis	Hepatobiliary disorders
trifluoperazine	10003549	5566	Asthenia	General disorders and administration site conditions
rifabutin	10003549	5361912	Asthenia	General disorders and administration site conditions
daunorubicin	10003549	2958	Asthenia	General disorders and administration site conditions
tretinoin	10003549	5538	Asthenia	General disorders and administration site conditions
sirolimus	10003549	5040	Asthenia	General disorders and administration site conditions
vorinostat	10003549	5311	Asthenia	General disorders and administration site conditions
levothyroxine sodium	10003549	853	Asthenia	General disorders and administration site conditions
thioridazine	10003553	5452	Asthma	Respiratory, thoracic and mediastinal disorders
thioridazine	10003553	5452	Asthma	Immune system disorders
sirolimus	10003553	5040	Asthma	Respiratory, thoracic and mediastinal disorders
sirolimus	10003553	5040	Asthma	Immune system disorders
tretinoin	10003553	5538	Asthma	Respiratory, thoracic and mediastinal disorders
tretinoin	10003553	5538	Asthma	Immune system disorders
trifluoperazine	10003553	5566	Asthma	Respiratory, thoracic and mediastinal disorders
trifluoperazine	10003553	5566	Asthma	Immune system disorders
daunorubicin	10003591	2958	Ataxia	General disorders and administration site conditions
daunorubicin	10003591	2958	Ataxia	Nervous system disorders
sirolimus	10003598	5040	Atelectasis	Respiratory, thoracic and mediastinal disorders
sirolimus	10003658	5040	Atrial fibrillation	Cardiac disorders
daunorubicin	10003658	2958	Atrial fibrillation	Cardiac disorders
daunorubicin	10003671	2958	Atrioventricular block	Cardiac disorders
thioridazine	10003840	5452	Autonomic nervous system imbalance	Nervous system disorders
thioridazine	10003840	5452	Autonomic nervous system imbalance	General disorders and administration site conditions
thioridazine	10003840	5452	Autonomic nervous system imbalance	Vascular disorders
sirolimus	10003883	5040	Azoospermia	Reproductive system and breast disorders
sirolimus	10003885	5040	Azotaemia	Renal and urinary disorders
sirolimus	10003988	5040	Back pain	Musculoskeletal and connective tissue disorders
tretinoin	10003988	5538	Back pain	Musculoskeletal and connective tissue disorders
daunorubicin	10003988	2958	Back pain	Musculoskeletal and connective tissue disorders
rifabutin	10003997	5361912	Bacteraemia	Infections and infestations
sirolimus	10004146	5040	Basal cell carcinoma	Skin and subcutaneous tissue disorders
sirolimus	10004146	5040	Basal cell carcinoma	Neoplasms benign, malignant and unspecified (incl cysts and polyps)
levothyroxine sodium	10004161	853	Basedow's disease	Endocrine disorders
levothyroxine sodium	10004161	853	Basedow's disease	Eye disorders
levothyroxine sodium	10004161	853	Basedow's disease	Immune system disorders
tretinoin	10004173	5538	Basophilia	Blood and lymphatic system disorders
sirolimus	10004398	5040	Benign neoplasm of skin	Skin and subcutaneous tissue disorders
sirolimus	10004398	5040	Benign neoplasm of skin	Neoplasms benign, malignant and unspecified (incl cysts and polyps)
sirolimus	10005063	5040	Bladder pain	Renal and urinary disorders
tretinoin	10005063	5538	Bladder pain	Renal and urinary disorders
tretinoin	10005169	5538	Blindness	Nervous system disorders
tretinoin	10005169	5538	Blindness	Eye disorders
tretinoin	10005191	5538	Blister	Skin and subcutaneous tissue disorders
tretinoin	10005191	5538	Blister	Injury, poisoning and procedural complications
tretinoin	10005364	5538	Blood bilirubin increased	Investigations
rifabutin	10005364	5361912	Blood bilirubin increased	Investigations
tretinoin	10005396	5538	Hypercalcaemia	Investigations
sirolimus	10005396	5040	Hypercalcaemia	Investigations
sirolimus	10005425	5040	Blood cholesterol increased	Investigations
sirolimus	10005470	5040	Blood creatine phosphokinase increased	Investigations
vorinostat	10005483	5311	Blood creatinine increased	Investigations
sirolimus	10005483	5040	Blood creatinine increased	Investigations
tretinoin	10005483	5538	Blood creatinine increased	Investigations
sirolimus	10005630	5040	Blood lactate dehydrogenase increased	Investigations
sirolimus	10005635	5040	Hyperlactacidaemia	Investigations
tretinoin	10005734	5538	Hypotension	Investigations
sirolimus	10005734	5040	Hypotension	Investigations
trifluoperazine	10005734	5566	Hypotension	Investigations
thioridazine	10005734	5452	Hypotension	Investigations
sirolimus	10005802	5040	Hyponatraemia	Investigations
tretinoin	10005839	5538	Blood triglycerides increased	Investigations
sirolimus	10005839	5040	Blood triglycerides increased	Investigations
sirolimus	10005851	5040	Blood urea increased	Investigations
sirolimus	10005861	5040	Blood uric acid increased	Investigations
daunorubicin	10005861	2958	Blood uric acid increased	Investigations
tretinoin	10005910	5538	Body temperature decreased	Investigations
vorinostat	10005911	5311	Body temperature increased	Investigations
levothyroxine sodium	10005911	853	Body temperature increased	Investigations
tretinoin	10005911	5538	Body temperature increased	Investigations
daunorubicin	10005911	2958	Body temperature increased	Investigations
thioridazine	10005911	5452	Body temperature increased	Investigations
sirolimus	10005911	5040	Body temperature increased	Investigations
rifabutin	10005911	5361912	Body temperature increased	Investigations
trifluoperazine	10005911	5566	Body temperature increased	Investigations
sirolimus	10005956	5040	Bone disorder	Musculoskeletal and connective tissue disorders
tretinoin	10006002	5538	Bone pain	Musculoskeletal and connective tissue disorders
sirolimus	10006002	5040	Bone pain	Musculoskeletal and connective tissue disorders
thioridazine	10006240	5452	Breast engorgement	Reproductive system and breast disorders
thioridazine	10006240	5452	Breast engorgement	Pregnancy, puerperium and perinatal conditions
sirolimus	10006451	5040	Bronchitis	Infections and infestations
sirolimus	10006451	5040	Bronchitis	Respiratory, thoracic and mediastinal disorders
rifabutin	10006482	5361912	Bronchospasm	Respiratory, thoracic and mediastinal disorders
rifabutin	10006482	5361912	Bronchospasm	Immune system disorders
trifluoperazine	10006482	5566	Bronchospasm	Respiratory, thoracic and mediastinal disorders
trifluoperazine	10006482	5566	Bronchospasm	Immune system disorders
daunorubicin	10006578	2958	Bundle branch block	Cardiac disorders
rifabutin	10006595	5361912	Burkitt's lymphoma	Blood and lymphatic system disorders
rifabutin	10006595	5361912	Burkitt's lymphoma	Neoplasms benign, malignant and unspecified (incl cysts and polyps)
sirolimus	10007269	5040	Carcinogenicity	Injury, poisoning and procedural complications
thioridazine	10007515	5452	Cardiac arrest	Cardiac disorders
tretinoin	10007515	5538	Cardiac arrest	Cardiac disorders
daunorubicin	10007515	2958	Cardiac arrest	Cardiac disorders
trifluoperazine	10007515	5566	Cardiac arrest	Cardiac disorders
levothyroxine sodium	10007515	853	Cardiac arrest	Cardiac disorders
levothyroxine sodium	10007554	853	Cardiac failure	Cardiac disorders
daunorubicin	10007554	2958	Cardiac failure	Cardiac disorders
tretinoin	10007554	5538	Cardiac failure	Cardiac disorders
daunorubicin	10007559	2958	Cardiac failure congestive	Cardiac disorders
levothyroxine sodium	10007559	853	Cardiac failure congestive	Cardiac disorders
sirolimus	10007559	5040	Cardiac failure congestive	Cardiac disorders
tretinoin	10007559	5538	Cardiac failure congestive	Cardiac disorders
tretinoin	10007586	5538	Cardiac murmur	Investigations
daunorubicin	10007610	2958	Cardiac tamponade	Cardiac disorders
tretinoin	10007632	5538	Cardiomegaly	Cardiac disorders
sirolimus	10007632	5040	Cardiomegaly	Cardiac disorders
daunorubicin	10007636	2958	Cardiomyopathy	Cardiac disorders
tretinoin	10007636	5538	Cardiomyopathy	Cardiac disorders
sirolimus	10007739	5040	Cataract	Eye disorders
trifluoperazine	10007776	5566	Catatonia	Psychiatric disorders
daunorubicin	10007882	2958	Cellulitis	Skin and subcutaneous tissue disorders
daunorubicin	10007882	2958	Cellulitis	Infections and infestations
tretinoin	10007882	5538	Cellulitis	Skin and subcutaneous tissue disorders
tretinoin	10007882	5538	Cellulitis	Infections and infestations
sirolimus	10007882	5040	Cellulitis	Skin and subcutaneous tissue disorders
sirolimus	10007882	5040	Cellulitis	Infections and infestations
tretinoin	10008072	5538	Cerebellar syndrome	Nervous system disorders
levothyroxine sodium	10008088	853	Cerebral artery embolism	Nervous system disorders
levothyroxine sodium	10008088	853	Cerebral artery embolism	Vascular disorders
tretinoin	10008111	5538	Cerebral haemorrhage	Nervous system disorders
tretinoin	10008111	5538	Cerebral haemorrhage	Vascular disorders
tretinoin	10008190	5538	Cerebrovascular accident	Nervous system disorders
tretinoin	10008190	5538	Cerebrovascular accident	Vascular disorders
tretinoin	10008417	5538	Cheilitis	Skin and subcutaneous tissue disorders
tretinoin	10008417	5538	Cheilitis	Gastrointestinal disorders
tretinoin	10008469	5538	Chest discomfort	General disorders and administration site conditions
tretinoin	10008469	5538	Chest discomfort	Respiratory, thoracic and mediastinal disorders
tretinoin	10008469	5538	Chest discomfort	Cardiac disorders
rifabutin	10008469	5361912	Chest discomfort	General disorders and administration site conditions
rifabutin	10008469	5361912	Chest discomfort	Respiratory, thoracic and mediastinal disorders
rifabutin	10008469	5361912	Chest discomfort	Cardiac disorders
daunorubicin	10008469	2958	Chest discomfort	General disorders and administration site conditions
daunorubicin	10008469	2958	Chest discomfort	Respiratory, thoracic and mediastinal disorders
daunorubicin	10008469	2958	Chest discomfort	Cardiac disorders
tretinoin	10008479	5538	Chest pain	Respiratory, thoracic and mediastinal disorders
tretinoin	10008479	5538	Chest pain	Cardiac disorders
tretinoin	10008479	5538	Chest pain	General disorders and administration site conditions
sirolimus	10008479	5040	Chest pain	Respiratory, thoracic and mediastinal disorders
sirolimus	10008479	5040	Chest pain	Cardiac disorders
sirolimus	10008479	5040	Chest pain	General disorders and administration site conditions
daunorubicin	10008479	2958	Chest pain	Respiratory, thoracic and mediastinal disorders
daunorubicin	10008479	2958	Chest pain	Cardiac disorders
daunorubicin	10008479	2958	Chest pain	General disorders and administration site conditions
rifabutin	10008479	5361912	Chest pain	Respiratory, thoracic and mediastinal disorders
rifabutin	10008479	5361912	Chest pain	Cardiac disorders
rifabutin	10008479	5361912	Chest pain	General disorders and administration site conditions
vorinostat	10008479	5311	Chest pain	Respiratory, thoracic and mediastinal disorders
vorinostat	10008479	5311	Chest pain	Cardiac disorders
vorinostat	10008479	5311	Chest pain	General disorders and administration site conditions
vorinostat	10008531	5311	Chills	General disorders and administration site conditions
vorinostat	10008531	5311	Chills	Musculoskeletal and connective tissue disorders
tretinoin	10008531	5538	Chills	General disorders and administration site conditions
tretinoin	10008531	5538	Chills	Musculoskeletal and connective tissue disorders
daunorubicin	10008531	2958	Chills	General disorders and administration site conditions
daunorubicin	10008531	2958	Chills	Musculoskeletal and connective tissue disorders
sirolimus	10008531	5040	Chills	General disorders and administration site conditions
sirolimus	10008531	5040	Chills	Musculoskeletal and connective tissue disorders
levothyroxine sodium	10008589	853	Choking	Respiratory, thoracic and mediastinal disorders
vorinostat	10008612	5311	Cholecystitis	Hepatobiliary disorders
thioridazine	10008635	5452	Cholestasis	Hepatobiliary disorders
trifluoperazine	10008635	5566	Cholestasis	Hepatobiliary disorders
thioridazine	10008754	5452	Choreoathetosis	Nervous system disorders
rifabutin	10008796	5361912	Chromaturia	Renal and urinary disorders
levothyroxine sodium	10009192	853	Shock	Vascular disorders
rifabutin	10009192	5361912	Shock	Vascular disorders
vorinostat	10009192	5311	Shock	Vascular disorders
daunorubicin	10009192	2958	Shock	Vascular disorders
sirolimus	10009192	5040	Shock	Vascular disorders
tretinoin	10009192	5538	Shock	Vascular disorders
rifabutin	10009657	5361912	Clostridium difficile colitis	Gastrointestinal disorders
rifabutin	10009657	5361912	Clostridium difficile colitis	Infections and infestations
tretinoin	10009802	5538	Coagulopathy	Blood and lymphatic system disorders
trifluoperazine	10009848	5566	Cogwheel rigidity	Nervous system disorders
trifluoperazine	10009848	5566	Cogwheel rigidity	Musculoskeletal and connective tissue disorders
tretinoin	10010071	5538	Coma	Nervous system disorders
levothyroxine sodium	10010071	853	Coma	Nervous system disorders
thioridazine	10010305	5452	Confusional state	Psychiatric disorders
thioridazine	10010305	5452	Confusional state	Nervous system disorders
daunorubicin	10010305	2958	Confusional state	Psychiatric disorders
daunorubicin	10010305	2958	Confusional state	Nervous system disorders
levothyroxine sodium	10010305	853	Confusional state	Psychiatric disorders
levothyroxine sodium	10010305	853	Confusional state	Nervous system disorders
tretinoin	10010305	5538	Confusional state	Psychiatric disorders
tretinoin	10010305	5538	Confusional state	Nervous system disorders
rifabutin	10010305	5361912	Confusional state	Psychiatric disorders
rifabutin	10010305	5361912	Confusional state	Nervous system disorders
sirolimus	10010305	5040	Confusional state	Psychiatric disorders
sirolimus	10010305	5040	Confusional state	Nervous system disorders
rifabutin	10010356	5361912	Congenital anomaly	Congenital, familial and genetic disorders
sirolimus	10010741	5040	Conjunctivitis	Infections and infestations
sirolimus	10010741	5040	Conjunctivitis	Eye disorders
tretinoin	10010741	5538	Conjunctivitis	Infections and infestations
tretinoin	10010741	5538	Conjunctivitis	Eye disorders
daunorubicin	10010741	2958	Conjunctivitis	Infections and infestations
daunorubicin	10010741	2958	Conjunctivitis	Eye disorders
daunorubicin	10010774	2958	Constipation	Gastrointestinal disorders
trifluoperazine	10010774	5566	Constipation	Gastrointestinal disorders
sirolimus	10010774	5040	Constipation	Gastrointestinal disorders
thioridazine	10010774	5452	Constipation	Gastrointestinal disorders
vorinostat	10010774	5311	Constipation	Gastrointestinal disorders
tretinoin	10010774	5538	Constipation	Gastrointestinal disorders
trifluoperazine	10011000	5566	Corneal deposits	Eye disorders
rifabutin	10011000	5361912	Corneal deposits	Eye disorders
sirolimus	10011224	5040	Cough	Respiratory, thoracic and mediastinal disorders
trifluoperazine	10011224	5566	Cough	Respiratory, thoracic and mediastinal disorders
vorinostat	10011224	5311	Cough	Respiratory, thoracic and mediastinal disorders
daunorubicin	10011224	2958	Cough	Respiratory, thoracic and mediastinal disorders
tretinoin	10011224	5538	Cough	Respiratory, thoracic and mediastinal disorders
tretinoin	10011376	5538	Rales	General disorders and administration site conditions
tretinoin	10011570	5538	Intracranial pressure increased	Investigations
sirolimus	10011652	5040	Cushing's syndrome	Psychiatric disorders
sirolimus	10011652	5040	Cushing's syndrome	Endocrine disorders
sirolimus	10011652	5040	Cushing's syndrome	Vascular disorders
sirolimus	10011652	5040	Cushing's syndrome	Metabolism and nutrition disorders
tretinoin	10011655	5538	Cushingoid	Vascular disorders
tretinoin	10011655	5538	Cushingoid	Endocrine disorders
tretinoin	10011655	5538	Cushingoid	Psychiatric disorders
tretinoin	10011655	5538	Cushingoid	Metabolism and nutrition disorders
tretinoin	10011703	5538	Cyanosis	Vascular disorders
tretinoin	10011703	5538	Cyanosis	Cardiac disorders
tretinoin	10011703	5538	Cyanosis	Respiratory, thoracic and mediastinal disorders
sirolimus	10011732	5040	Cyst	Neoplasms benign, malignant and unspecified (incl cysts and polyps)
sirolimus	10011732	5040	Cyst	General disorders and administration site conditions
tretinoin	10011781	5538	Cystitis	Renal and urinary disorders
tretinoin	10011781	5538	Cystitis	Infections and infestations
sirolimus	10011831	5040	Cytomegalovirus infection	Infections and infestations
tretinoin	10011878	5538	Deafness	Ear and labyrinth disorders
sirolimus	10011878	5040	Deafness	Ear and labyrinth disorders
daunorubicin	10011878	2958	Deafness	Ear and labyrinth disorders
tretinoin	10012174	5538	Dehydration	Metabolism and nutrition disorders
daunorubicin	10012174	2958	Dehydration	Metabolism and nutrition disorders
vorinostat	10012174	5311	Dehydration	Metabolism and nutrition disorders
levothyroxine sodium	10012174	853	Dehydration	Metabolism and nutrition disorders
sirolimus	10012174	5040	Dehydration	Metabolism and nutrition disorders
tretinoin	10012267	5538	Dementia	Psychiatric disorders
tretinoin	10012267	5538	Dementia	Nervous system disorders
daunorubicin	10012318	2958	Dental caries	Gastrointestinal disorders
tretinoin	10012373	5538	Depressed level of consciousness	Nervous system disorders
daunorubicin	10012378	2958	Depression	Psychiatric disorders
rifabutin	10012431	5361912	Dermatitis	Skin and subcutaneous tissue disorders
levothyroxine sodium	10012431	853	Dermatitis	Skin and subcutaneous tissue disorders
trifluoperazine	10012431	5566	Dermatitis	Skin and subcutaneous tissue disorders
tretinoin	10012431	5538	Dermatitis	Skin and subcutaneous tissue disorders
sirolimus	10012431	5040	Dermatitis	Skin and subcutaneous tissue disorders
thioridazine	10012431	5452	Dermatitis	Skin and subcutaneous tissue disorders
daunorubicin	10012431	2958	Dermatitis	Skin and subcutaneous tissue disorders
tretinoin	10012432	5538	Dermatitis acneiform	Skin and subcutaneous tissue disorders
tretinoin	10012434	5538	Dermatitis atopic	Skin and subcutaneous tissue disorders
tretinoin	10012434	5538	Dermatitis atopic	Immune system disorders
tretinoin	10012438	5538	Dermatitis atopic	Skin and subcutaneous tissue disorders
tretinoin	10012438	5538	Dermatitis atopic	Immune system disorders
tretinoin	10012441	5538	Dermatitis bullous	Skin and subcutaneous tissue disorders
thioridazine	10012442	5452	Dermatitis contact	Injury, poisoning and procedural complications
thioridazine	10012442	5452	Dermatitis contact	Skin and subcutaneous tissue disorders
thioridazine	10012442	5452	Dermatitis contact	Immune system disorders
tretinoin	10012442	5538	Dermatitis contact	Injury, poisoning and procedural complications
tretinoin	10012442	5538	Dermatitis contact	Skin and subcutaneous tissue disorders
tretinoin	10012442	5538	Dermatitis contact	Immune system disorders
daunorubicin	10012442	2958	Dermatitis contact	Injury, poisoning and procedural complications
daunorubicin	10012442	2958	Dermatitis contact	Skin and subcutaneous tissue disorders
daunorubicin	10012442	2958	Dermatitis contact	Immune system disorders
thioridazine	10012455	5452	Dermatitis exfoliative	Skin and subcutaneous tissue disorders
thioridazine	10012455	5452	Dermatitis exfoliative	Immune system disorders
sirolimus	10012455	5040	Dermatitis exfoliative	Skin and subcutaneous tissue disorders
sirolimus	10012455	5040	Dermatitis exfoliative	Immune system disorders
trifluoperazine	10012455	5566	Dermatitis exfoliative	Skin and subcutaneous tissue disorders
trifluoperazine	10012455	5566	Dermatitis exfoliative	Immune system disorders
vorinostat	10012455	5311	Dermatitis exfoliative	Skin and subcutaneous tissue disorders
vorinostat	10012455	5311	Dermatitis exfoliative	Immune system disorders
vorinostat	10012456	5311	Dermatitis exfoliative	Immune system disorders
vorinostat	10012456	5311	Dermatitis exfoliative	Skin and subcutaneous tissue disorders
thioridazine	10012456	5452	Dermatitis exfoliative	Immune system disorders
thioridazine	10012456	5452	Dermatitis exfoliative	Skin and subcutaneous tissue disorders
trifluoperazine	10012456	5566	Dermatitis exfoliative	Immune system disorders
trifluoperazine	10012456	5566	Dermatitis exfoliative	Skin and subcutaneous tissue disorders
sirolimus	10012456	5040	Dermatitis exfoliative	Immune system disorders
sirolimus	10012456	5040	Dermatitis exfoliative	Skin and subcutaneous tissue disorders
rifabutin	10012559	5361912	Developmental delay	General disorders and administration site conditions
sirolimus	10012601	5040	Diabetes mellitus	Metabolism and nutrition disorders
sirolimus	10012601	5040	Diabetes mellitus	Endocrine disorders
levothyroxine sodium	10012735	853	Diarrhoea	Gastrointestinal disorders
sirolimus	10012735	5040	Diarrhoea	Gastrointestinal disorders
daunorubicin	10012735	2958	Diarrhoea	Gastrointestinal disorders
thioridazine	10012735	5452	Diarrhoea	Gastrointestinal disorders
tretinoin	10012735	5538	Diarrhoea	Gastrointestinal disorders
vorinostat	10012735	5311	Diarrhoea	Gastrointestinal disorders
rifabutin	10012735	5361912	Diarrhoea	Gastrointestinal disorders
tretinoin	10013082	5538	Discomfort	General disorders and administration site conditions
sirolimus	10013082	5040	Discomfort	General disorders and administration site conditions
daunorubicin	10013082	2958	Discomfort	General disorders and administration site conditions
levothyroxine sodium	10013395	853	Disorientation	Psychiatric disorders
levothyroxine sodium	10013395	853	Disorientation	Nervous system disorders
tretinoin	10013442	5538	Disseminated intravascular coagulation	Blood and lymphatic system disorders
tretinoin	10013442	5538	Disseminated intravascular coagulation	Vascular disorders
vorinostat	10013573	5311	Dizziness	Nervous system disorders
vorinostat	10013573	5311	Dizziness	Cardiac disorders
vorinostat	10013573	5311	Dizziness	Vascular disorders
daunorubicin	10013573	2958	Dizziness	Nervous system disorders
daunorubicin	10013573	2958	Dizziness	Cardiac disorders
daunorubicin	10013573	2958	Dizziness	Vascular disorders
sirolimus	10013573	5040	Dizziness	Nervous system disorders
sirolimus	10013573	5040	Dizziness	Cardiac disorders
sirolimus	10013573	5040	Dizziness	Vascular disorders
trifluoperazine	10013573	5566	Dizziness	Nervous system disorders
trifluoperazine	10013573	5566	Dizziness	Cardiac disorders
trifluoperazine	10013573	5566	Dizziness	Vascular disorders
tretinoin	10013573	5538	Dizziness	Nervous system disorders
tretinoin	10013573	5538	Dizziness	Cardiac disorders
tretinoin	10013573	5538	Dizziness	Vascular disorders
trifluoperazine	10013642	5566	Drooling	Nervous system disorders
vorinostat	10013781	5311	Dry mouth	Gastrointestinal disorders
trifluoperazine	10013781	5566	Dry mouth	Gastrointestinal disorders
daunorubicin	10013781	2958	Dry mouth	Gastrointestinal disorders
tretinoin	10013781	5538	Dry mouth	Gastrointestinal disorders
daunorubicin	10013786	2958	Dry skin	Skin and subcutaneous tissue disorders
tretinoin	10013786	5538	Dry skin	Skin and subcutaneous tissue disorders
tretinoin	10013836	5538	Duodenal ulcer	Gastrointestinal disorders
tretinoin	10013887	5538	Dysarthria	Psychiatric disorders
tretinoin	10013887	5538	Dysarthria	Nervous system disorders
sirolimus	10013908	5040	Metrorrhagia	Reproductive system and breast disorders
sirolimus	10013908	5040	Metrorrhagia	Endocrine disorders
vorinostat	10013911	5311	Dysgeusia	Nervous system disorders
vorinostat	10013911	5311	Dysgeusia	Gastrointestinal disorders
rifabutin	10013911	5361912	Dysgeusia	Nervous system disorders
rifabutin	10013911	5361912	Dysgeusia	Gastrointestinal disorders
daunorubicin	10013911	2958	Dysgeusia	Nervous system disorders
daunorubicin	10013911	2958	Dysgeusia	Gastrointestinal disorders
trifluoperazine	10013916	5566	Dyskinesia	Nervous system disorders
tretinoin	10013946	5538	Dyspepsia	Gastrointestinal disorders
sirolimus	10013946	5040	Dyspepsia	Gastrointestinal disorders
rifabutin	10013946	5361912	Dyspepsia	Gastrointestinal disorders
levothyroxine sodium	10013950	853	Dysphagia	Gastrointestinal disorders
daunorubicin	10013950	2958	Dysphagia	Gastrointestinal disorders
tretinoin	10013950	5538	Dysphagia	Gastrointestinal disorders
sirolimus	10013950	5040	Dysphagia	Gastrointestinal disorders
trifluoperazine	10013950	5566	Dysphagia	Gastrointestinal disorders
levothyroxine sodium	10013968	853	Dyspnoea	Cardiac disorders
levothyroxine sodium	10013968	853	Dyspnoea	Respiratory, thoracic and mediastinal disorders
daunorubicin	10013968	2958	Dyspnoea	Cardiac disorders
daunorubicin	10013968	2958	Dyspnoea	Respiratory, thoracic and mediastinal disorders
tretinoin	10013968	5538	Dyspnoea	Cardiac disorders
tretinoin	10013968	5538	Dyspnoea	Respiratory, thoracic and mediastinal disorders
sirolimus	10013968	5040	Dyspnoea	Cardiac disorders
sirolimus	10013968	5040	Dyspnoea	Respiratory, thoracic and mediastinal disorders
trifluoperazine	10013968	5566	Dyspnoea	Cardiac disorders
trifluoperazine	10013968	5566	Dyspnoea	Respiratory, thoracic and mediastinal disorders
rifabutin	10013968	5361912	Dyspnoea	Cardiac disorders
rifabutin	10013968	5361912	Dyspnoea	Respiratory, thoracic and mediastinal disorders
thioridazine	10013983	5452	Dystonia	Nervous system disorders
tretinoin	10013990	5538	Dysuria	Renal and urinary disorders
sirolimus	10013990	5040	Dysuria	Renal and urinary disorders
daunorubicin	10013990	2958	Dysuria	Renal and urinary disorders
tretinoin	10014004	5538	Ear disorder	Ear and labyrinth disorders
daunorubicin	10014020	2958	Ear pain	Ear and labyrinth disorders
tretinoin	10014020	5538	Ear pain	Ear and labyrinth disorders
sirolimus	10014020	5040	Ear pain	Ear and labyrinth disorders
sirolimus	10014080	5040	Ecchymosis	Vascular disorders
sirolimus	10014080	5040	Ecchymosis	Blood and lymphatic system disorders
sirolimus	10014080	5040	Ecchymosis	Skin and subcutaneous tissue disorders
trifluoperazine	10014184	5566	Eczema	Skin and subcutaneous tissue disorders
daunorubicin	10014363	2958	Electrocardiogram abnormal	Investigations
vorinostat	10014522	5311	Embolism venous	Vascular disorders
sirolimus	10014522	5040	Embolism venous	Vascular disorders
tretinoin	10014625	5538	Encephalopathy	Nervous system disorders
sirolimus	10014893	5040	Enterocolitis	Gastrointestinal disorders
rifabutin	10014950	5361912	Eosinophilia	Blood and lymphatic system disorders
thioridazine	10014950	5452	Eosinophilia	Blood and lymphatic system disorders
trifluoperazine	10014950	5566	Eosinophilia	Blood and lymphatic system disorders
levothyroxine sodium	10015079	853	Epiphysiolysis	Injury, poisoning and procedural complications
levothyroxine sodium	10015079	853	Epiphysiolysis	Musculoskeletal and connective tissue disorders
tretinoin	10015090	5538	Epistaxis	Respiratory, thoracic and mediastinal disorders
tretinoin	10015090	5538	Epistaxis	Vascular disorders
sirolimus	10015090	5040	Epistaxis	Respiratory, thoracic and mediastinal disorders
sirolimus	10015090	5040	Epistaxis	Vascular disorders
sirolimus	10015108	5040	Epstein-Barr virus infection	Infections and infestations
rifabutin	10015137	5361912	Eructation	Gastrointestinal disorders
sirolimus	10015137	5040	Eructation	Gastrointestinal disorders
trifluoperazine	10015150	5566	Erythema	Skin and subcutaneous tissue disorders
tretinoin	10015150	5538	Erythema	Skin and subcutaneous tissue disorders
thioridazine	10015150	5452	Erythema	Skin and subcutaneous tissue disorders
daunorubicin	10015150	2958	Erythema	Skin and subcutaneous tissue disorders
tretinoin	10015226	5538	Erythema nodosum	Skin and subcutaneous tissue disorders
tretinoin	10015226	5538	Erythema nodosum	Immune system disorders
trifluoperazine	10015832	5566	Extrapyramidal disorder	Nervous system disorders
thioridazine	10015832	5452	Extrapyramidal disorder	Nervous system disorders
daunorubicin	10015866	2958	Extravasation	General disorders and administration site conditions
sirolimus	10015867	5040	Haemorrhage	Vascular disorders
tretinoin	10015867	5538	Haemorrhage	Vascular disorders
rifabutin	10015916	5361912	Eye disorder	Eye disorders
daunorubicin	10015958	2958	Eye pain	Eye disorders
tretinoin	10016029	5538	Face oedema	Immune system disorders
tretinoin	10016029	5538	Face oedema	General disorders and administration site conditions
tretinoin	10016029	5538	Face oedema	Skin and subcutaneous tissue disorders
sirolimus	10016029	5040	Face oedema	Immune system disorders
sirolimus	10016029	5040	Face oedema	General disorders and administration site conditions
sirolimus	10016029	5040	Face oedema	Skin and subcutaneous tissue disorders
tretinoin	10016228	5538	Fasciitis	Musculoskeletal and connective tissue disorders
trifluoperazine	10016256	5566	Fatigue	General disorders and administration site conditions
levothyroxine sodium	10016256	853	Fatigue	General disorders and administration site conditions
daunorubicin	10016256	2958	Fatigue	General disorders and administration site conditions
vorinostat	10016256	5311	Fatigue	General disorders and administration site conditions
tretinoin	10016256	5538	Fatigue	General disorders and administration site conditions
tretinoin	10016288	5538	Febrile neutropenia	Blood and lymphatic system disorders
tretinoin	10016288	5538	Febrile neutropenia	General disorders and administration site conditions
daunorubicin	10016288	2958	Febrile neutropenia	Blood and lymphatic system disorders
daunorubicin	10016288	2958	Febrile neutropenia	General disorders and administration site conditions
sirolimus	10016322	5040	Feeling abnormal	General disorders and administration site conditions
rifabutin	10016322	5361912	Feeling abnormal	General disorders and administration site conditions
levothyroxine sodium	10016322	853	Feeling abnormal	General disorders and administration site conditions
tretinoin	10016322	5538	Feeling abnormal	General disorders and administration site conditions
thioridazine	10016322	5452	Feeling abnormal	General disorders and administration site conditions
daunorubicin	10016322	2958	Feeling abnormal	General disorders and administration site conditions
trifluoperazine	10016338	5566	Feeling jittery	General disorders and administration site conditions
vorinostat	10016717	5311	Fistula	Musculoskeletal and connective tissue disorders
tretinoin	10016750	5538	Flank pain	General disorders and administration site conditions
tretinoin	10016750	5538	Flank pain	Renal and urinary disorders
tretinoin	10016750	5538	Flank pain	Musculoskeletal and connective tissue disorders
sirolimus	10016766	5040	Flatulence	Gastrointestinal disorders
rifabutin	10016766	5361912	Flatulence	Gastrointestinal disorders
tretinoin	10016766	5538	Flatulence	Gastrointestinal disorders
tretinoin	10016803	5538	Fluid overload	Cardiac disorders
tretinoin	10016803	5538	Fluid overload	Metabolism and nutrition disorders
sirolimus	10016803	5040	Fluid overload	Cardiac disorders
sirolimus	10016803	5040	Fluid overload	Metabolism and nutrition disorders
sirolimus	10016807	5040	Fluid retention	Renal and urinary disorders
sirolimus	10016807	5040	Fluid retention	Metabolism and nutrition disorders
tretinoin	10016825	5538	Flushing	General disorders and administration site conditions
tretinoin	10016825	5538	Flushing	Skin and subcutaneous tissue disorders
tretinoin	10016825	5538	Flushing	Vascular disorders
levothyroxine sodium	10016825	853	Flushing	General disorders and administration site conditions
levothyroxine sodium	10016825	853	Flushing	Skin and subcutaneous tissue disorders
levothyroxine sodium	10016825	853	Flushing	Vascular disorders
daunorubicin	10016825	2958	Flushing	General disorders and administration site conditions
daunorubicin	10016825	2958	Flushing	Skin and subcutaneous tissue disorders
daunorubicin	10016825	2958	Flushing	Vascular disorders
tretinoin	10016936	5538	Folliculitis	Skin and subcutaneous tissue disorders
tretinoin	10016936	5538	Folliculitis	Infections and infestations
daunorubicin	10016936	2958	Folliculitis	Skin and subcutaneous tissue disorders
daunorubicin	10016936	2958	Folliculitis	Infections and infestations
sirolimus	10017543	5040	Fungal skin infection	Skin and subcutaneous tissue disorders
sirolimus	10017543	5040	Fungal skin infection	Infections and infestations
daunorubicin	10017577	2958	Gait disturbance	General disorders and administration site conditions
daunorubicin	10017577	2958	Gait disturbance	Nervous system disorders
trifluoperazine	10017577	5566	Gait disturbance	General disorders and administration site conditions
trifluoperazine	10017577	5566	Gait disturbance	Nervous system disorders
tretinoin	10017577	5538	Gait disturbance	General disorders and administration site conditions
tretinoin	10017577	5538	Gait disturbance	Nervous system disorders
trifluoperazine	10017600	5566	Galactorrhoea	Reproductive system and breast disorders
trifluoperazine	10017600	5566	Galactorrhoea	Endocrine disorders
thioridazine	10017600	5452	Galactorrhoea	Reproductive system and breast disorders
thioridazine	10017600	5452	Galactorrhoea	Endocrine disorders
sirolimus	10017853	5040	Gastritis	Gastrointestinal disorders
daunorubicin	10017853	2958	Gastritis	Gastrointestinal disorders
tretinoin	10017853	5538	Gastritis	Gastrointestinal disorders
sirolimus	10017888	5040	Gastroenteritis	Gastrointestinal disorders
sirolimus	10017888	5040	Gastroenteritis	Infections and infestations
tretinoin	10017944	5538	Gastrointestinal disorder	Gastrointestinal disorders
rifabutin	10017944	5361912	Gastrointestinal disorder	Gastrointestinal disorders
vorinostat	10017944	5311	Gastrointestinal disorder	Gastrointestinal disorders
sirolimus	10017944	5040	Gastrointestinal disorder	Gastrointestinal disorders
tretinoin	10017955	5538	Gastrointestinal haemorrhage	Gastrointestinal disorders
tretinoin	10017955	5538	Gastrointestinal haemorrhage	Vascular disorders
vorinostat	10017955	5311	Gastrointestinal haemorrhage	Gastrointestinal disorders
vorinostat	10017955	5311	Gastrointestinal haemorrhage	Vascular disorders
daunorubicin	10017955	2958	Gastrointestinal haemorrhage	Gastrointestinal disorders
daunorubicin	10017955	2958	Gastrointestinal haemorrhage	Vascular disorders
rifabutin	10017999	5361912	Gastrointestinal pain	Gastrointestinal disorders
levothyroxine sodium	10017999	853	Gastrointestinal pain	Gastrointestinal disorders
daunorubicin	10017999	2958	Gastrointestinal pain	Gastrointestinal disorders
sirolimus	10017999	5040	Gastrointestinal pain	Gastrointestinal disorders
tretinoin	10017999	5538	Gastrointestinal pain	Gastrointestinal disorders
sirolimus	10018092	5040	Generalised oedema	Metabolism and nutrition disorders
sirolimus	10018092	5040	Generalised oedema	General disorders and administration site conditions
tretinoin	10018180	5538	Genital ulceration	Skin and subcutaneous tissue disorders
tretinoin	10018180	5538	Genital ulceration	Reproductive system and breast disorders
daunorubicin	10018276	2958	Gingival bleeding	Gastrointestinal disorders
daunorubicin	10018276	2958	Gingival bleeding	Vascular disorders
sirolimus	10018292	5040	Gingivitis	Infections and infestations
sirolimus	10018292	5040	Gingivitis	Gastrointestinal disorders
sirolimus	10018473	5040	Glycosuria	Renal and urinary disorders
trifluoperazine	10018473	5566	Glycosuria	Renal and urinary disorders
trifluoperazine	10018478	5566	Glycosuria	Investigations
sirolimus	10018478	5040	Glycosuria	Investigations
sirolimus	10018627	5040	Gout	Musculoskeletal and connective tissue disorders
sirolimus	10018627	5040	Gout	Metabolism and nutrition disorders
tretinoin	10018627	5538	Gout	Musculoskeletal and connective tissue disorders
tretinoin	10018627	5538	Gout	Metabolism and nutrition disorders
thioridazine	10018687	5452	Agranulocytosis	Blood and lymphatic system disorders
trifluoperazine	10018687	5566	Agranulocytosis	Blood and lymphatic system disorders
rifabutin	10018687	5361912	Agranulocytosis	Blood and lymphatic system disorders
tretinoin	10018735	5538	Groin pain	Musculoskeletal and connective tissue disorders
thioridazine	10018800	5452	Gynaecomastia	Reproductive system and breast disorders
thioridazine	10018800	5452	Gynaecomastia	Endocrine disorders
trifluoperazine	10018800	5566	Gynaecomastia	Reproductive system and breast disorders
trifluoperazine	10018800	5566	Gynaecomastia	Endocrine disorders
sirolimus	10018867	5040	Haematuria	Renal and urinary disorders
sirolimus	10018867	5040	Haematuria	Vascular disorders
sirolimus	10018867	5040	Haematuria	Reproductive system and breast disorders
tretinoin	10018876	5538	Haemoglobin	Investigations
sirolimus	10018876	5040	Haemoglobin	Investigations
trifluoperazine	10018916	5566	Haemolytic anaemia	Blood and lymphatic system disorders
sirolimus	10018932	5040	Haemolytic uraemic syndrome	Renal and urinary disorders
sirolimus	10018932	5040	Haemolytic uraemic syndrome	Blood and lymphatic system disorders
sirolimus	10018964	5040	Haemoptysis	Respiratory, thoracic and mediastinal disorders
sirolimus	10018964	5040	Haemoptysis	Cardiac disorders
sirolimus	10018964	5040	Haemoptysis	Vascular disorders
daunorubicin	10018964	2958	Haemoptysis	Respiratory, thoracic and mediastinal disorders
daunorubicin	10018964	2958	Haemoptysis	Cardiac disorders
daunorubicin	10018964	2958	Haemoptysis	Vascular disorders
daunorubicin	10019022	2958	Haemorrhoids	Gastrointestinal disorders
daunorubicin	10019022	2958	Haemorrhoids	Vascular disorders
sirolimus	10019063	5040	Hallucination	Psychiatric disorders
daunorubicin	10019063	2958	Hallucination	Psychiatric disorders
tretinoin	10019063	5538	Hallucination	Psychiatric disorders
tretinoin	10019211	5538	Headache	Nervous system disorders
vorinostat	10019211	5311	Headache	Nervous system disorders
levothyroxine sodium	10019211	853	Headache	Nervous system disorders
thioridazine	10019211	5452	Headache	Nervous system disorders
rifabutin	10019211	5361912	Headache	Nervous system disorders
sirolimus	10019211	5040	Headache	Nervous system disorders
trifluoperazine	10019211	5566	Headache	Nervous system disorders
daunorubicin	10019211	2958	Headache	Nervous system disorders
daunorubicin	10019303	2958	Tachycardia	Investigations
thioridazine	10019303	5452	Tachycardia	Investigations
levothyroxine sodium	10019303	853	Tachycardia	Investigations
tretinoin	10019303	5538	Tachycardia	Investigations
sirolimus	10019303	5040	Tachycardia	Investigations
thioridazine	10019304	5452	Heart rate irregular	Investigations
tretinoin	10019468	5538	Hemiplegia	Nervous system disorders
sirolimus	10019636	5040	Hepatic artery thrombosis	Vascular disorders
sirolimus	10019636	5040	Hepatic artery thrombosis	Hepatobiliary disorders
sirolimus	10019663	5040	Hepatic failure	Hepatobiliary disorders
daunorubicin	10019670	2958	Hepatic function abnormal	Hepatobiliary disorders
sirolimus	10019692	5040	Hepatic necrosis	Hepatobiliary disorders
rifabutin	10019717	5361912	Hepatitis	Hepatobiliary disorders
tretinoin	10019717	5538	Hepatitis	Hepatobiliary disorders
trifluoperazine	10019837	5566	Hepatocellular injury	Hepatobiliary disorders
tretinoin	10019837	5538	Hepatocellular injury	Hepatobiliary disorders
sirolimus	10019837	5040	Hepatocellular injury	Hepatobiliary disorders
daunorubicin	10019842	2958	Hepatomegaly	Hepatobiliary disorders
tretinoin	10019847	5538	Hepatosplenomegaly	Blood and lymphatic system disorders
tretinoin	10019847	5538	Hepatosplenomegaly	Hepatobiliary disorders
sirolimus	10019851	5040	Hepatotoxicity	Hepatobiliary disorders
sirolimus	10019851	5040	Hepatotoxicity	Injury, poisoning and procedural complications
thioridazine	10019851	5452	Hepatotoxicity	Hepatobiliary disorders
thioridazine	10019851	5452	Hepatotoxicity	Injury, poisoning and procedural complications
sirolimus	10019909	5040	Hernia	General disorders and administration site conditions
sirolimus	10019948	5040	Herpes simplex	Infections and infestations
sirolimus	10019948	5040	Herpes simplex	Skin and subcutaneous tissue disorders
sirolimus	10019974	5040	Herpes zoster	Skin and subcutaneous tissue disorders
sirolimus	10019974	5040	Herpes zoster	Nervous system disorders
sirolimus	10019974	5040	Herpes zoster	Infections and infestations
daunorubicin	10020039	2958	Hiccups	Respiratory, thoracic and mediastinal disorders
daunorubicin	10020039	2958	Hiccups	Gastrointestinal disorders
sirolimus	10020039	5040	Hiccups	Respiratory, thoracic and mediastinal disorders
sirolimus	10020039	5040	Hiccups	Gastrointestinal disorders
sirolimus	10020112	5040	Hirsutism	Skin and subcutaneous tissue disorders
sirolimus	10020112	5040	Hirsutism	Endocrine disorders
sirolimus	10020524	5040	Hydronephrosis	Renal and urinary disorders
tretinoin	10020568	5538	Hyperaesthesia	Nervous system disorders
sirolimus	10020578	5040	Hyperbilirubinaemia	Metabolism and nutrition disorders
sirolimus	10020578	5040	Hyperbilirubinaemia	Hepatobiliary disorders
sirolimus	10020578	5040	Hyperbilirubinaemia	Blood and lymphatic system disorders
sirolimus	10020583	5040	Hypercalcaemia	Metabolism and nutrition disorders
sirolimus	10020583	5040	Hypercalcaemia	Endocrine disorders
tretinoin	10020583	5538	Hypercalcaemia	Metabolism and nutrition disorders
tretinoin	10020583	5538	Hypercalcaemia	Endocrine disorders
sirolimus	10020603	5040	Hypercholesterolaemia	Metabolism and nutrition disorders
tretinoin	10020603	5538	Hypercholesterolaemia	Metabolism and nutrition disorders
sirolimus	10020635	5040	Hyperglycaemia	Metabolism and nutrition disorders
sirolimus	10020635	5040	Hyperglycaemia	Endocrine disorders
vorinostat	10020635	5311	Hyperglycaemia	Metabolism and nutrition disorders
vorinostat	10020635	5311	Hyperglycaemia	Endocrine disorders
trifluoperazine	10020635	5566	Hyperglycaemia	Metabolism and nutrition disorders
trifluoperazine	10020635	5566	Hyperglycaemia	Endocrine disorders
thioridazine	10020642	5452	Hyperhidrosis	Skin and subcutaneous tissue disorders
thioridazine	10020642	5452	Hyperhidrosis	General disorders and administration site conditions
sirolimus	10020642	5040	Hyperhidrosis	Skin and subcutaneous tissue disorders
sirolimus	10020642	5040	Hyperhidrosis	General disorders and administration site conditions
tretinoin	10020642	5538	Hyperhidrosis	Skin and subcutaneous tissue disorders
tretinoin	10020642	5538	Hyperhidrosis	General disorders and administration site conditions
levothyroxine sodium	10020642	853	Hyperhidrosis	Skin and subcutaneous tissue disorders
levothyroxine sodium	10020642	853	Hyperhidrosis	General disorders and administration site conditions
daunorubicin	10020642	2958	Hyperhidrosis	Skin and subcutaneous tissue disorders
daunorubicin	10020642	2958	Hyperhidrosis	General disorders and administration site conditions
sirolimus	10020646	5040	Hyperkalaemia	Metabolism and nutrition disorders
thioridazine	10020651	5452	Hyperkinesia	Nervous system disorders
daunorubicin	10020651	2958	Hyperkinesia	Nervous system disorders
levothyroxine sodium	10020651	853	Hyperkinesia	Nervous system disorders
sirolimus	10020660	5040	Hyperlactacidaemia	Metabolism and nutrition disorders
sirolimus	10020711	5040	Hyperphosphataemia	Metabolism and nutrition disorders
thioridazine	10020741	5452	Hyperpyrexia	General disorders and administration site conditions
trifluoperazine	10020741	5566	Hyperpyrexia	General disorders and administration site conditions
daunorubicin	10020741	2958	Hyperpyrexia	General disorders and administration site conditions
trifluoperazine	10020745	5566	Hyperreflexia	Nervous system disorders
trifluoperazine	10020751	5566	Hypersensitivity	Immune system disorders
tretinoin	10020751	5538	Hypersensitivity	Immune system disorders
rifabutin	10020751	5361912	Hypersensitivity	Immune system disorders
thioridazine	10020751	5452	Hypersensitivity	Immune system disorders
sirolimus	10020751	5040	Hypersensitivity	Immune system disorders
daunorubicin	10020751	2958	Hypersensitivity	Immune system disorders
sirolimus	10020772	5040	Hypertension	Vascular disorders
tretinoin	10020772	5538	Hypertension	Vascular disorders
daunorubicin	10020772	2958	Hypertension	Vascular disorders
vorinostat	10020843	5311	Body temperature increased	General disorders and administration site conditions
vorinostat	10020843	5311	Body temperature increased	Injury, poisoning and procedural complications
daunorubicin	10020843	2958	Body temperature increased	General disorders and administration site conditions
daunorubicin	10020843	2958	Body temperature increased	Injury, poisoning and procedural complications
levothyroxine sodium	10020843	853	Body temperature increased	General disorders and administration site conditions
levothyroxine sodium	10020843	853	Body temperature increased	Injury, poisoning and procedural complications
thioridazine	10020843	5452	Body temperature increased	General disorders and administration site conditions
thioridazine	10020843	5452	Body temperature increased	Injury, poisoning and procedural complications
tretinoin	10020843	5538	Body temperature increased	General disorders and administration site conditions
tretinoin	10020843	5538	Body temperature increased	Injury, poisoning and procedural complications
sirolimus	10020843	5040	Body temperature increased	General disorders and administration site conditions
sirolimus	10020843	5040	Body temperature increased	Injury, poisoning and procedural complications
trifluoperazine	10020843	5566	Body temperature increased	General disorders and administration site conditions
trifluoperazine	10020843	5566	Body temperature increased	Injury, poisoning and procedural complications
rifabutin	10020843	5361912	Body temperature increased	General disorders and administration site conditions
rifabutin	10020843	5361912	Body temperature increased	Injury, poisoning and procedural complications
levothyroxine sodium	10020850	853	Hyperthyroidism	Endocrine disorders
levothyroxine sodium	10020850	853	Hyperthyroidism	Metabolism and nutrition disorders
daunorubicin	10020852	2958	Hypertonia	Nervous system disorders
daunorubicin	10020852	2958	Hypertonia	Musculoskeletal and connective tissue disorders
sirolimus	10020852	5040	Hypertonia	Nervous system disorders
sirolimus	10020852	5040	Hypertonia	Musculoskeletal and connective tissue disorders
tretinoin	10020869	5538	Hypertriglyceridaemia	Metabolism and nutrition disorders
sirolimus	10020869	5040	Hypertriglyceridaemia	Metabolism and nutrition disorders
daunorubicin	10020903	2958	Hyperuricaemia	Metabolism and nutrition disorders
sirolimus	10020903	5040	Hyperuricaemia	Metabolism and nutrition disorders
tretinoin	10020916	5538	Hypervitaminosis A	Metabolism and nutrition disorders
tretinoin	10020919	5538	Fluid overload	Metabolism and nutrition disorders
sirolimus	10020919	5040	Fluid overload	Metabolism and nutrition disorders
tretinoin	10020937	5538	Hypoaesthesia	Nervous system disorders
sirolimus	10020937	5040	Hypoaesthesia	Nervous system disorders
sirolimus	10020947	5040	Hypocalcaemia	Metabolism and nutrition disorders
trifluoperazine	10020993	5566	Hypoglycaemia	Endocrine disorders
trifluoperazine	10020993	5566	Hypoglycaemia	Metabolism and nutrition disorders
sirolimus	10020993	5040	Hypoglycaemia	Endocrine disorders
sirolimus	10020993	5040	Hypoglycaemia	Metabolism and nutrition disorders
levothyroxine sodium	10020993	853	Hypoglycaemia	Endocrine disorders
levothyroxine sodium	10020993	853	Hypoglycaemia	Metabolism and nutrition disorders
vorinostat	10021015	5311	Hypokalaemia	Metabolism and nutrition disorders
sirolimus	10021015	5040	Hypokalaemia	Metabolism and nutrition disorders
vorinostat	10021017	5311	Hypokalaemia	Metabolism and nutrition disorders
sirolimus	10021017	5040	Hypokalaemia	Metabolism and nutrition disorders
sirolimus	10021027	5040	Hypomagnesaemia	Metabolism and nutrition disorders
sirolimus	10021036	5040	Hyponatraemia	Metabolism and nutrition disorders
sirolimus	10021037	5040	Hyponatraemia	Metabolism and nutrition disorders
sirolimus	10021058	5040	Hypophosphataemia	Metabolism and nutrition disorders
sirolimus	10021083	5040	Hypoproteinaemia	Hepatobiliary disorders
sirolimus	10021083	5040	Hypoproteinaemia	Metabolism and nutrition disorders
tretinoin	10021089	5538	Hyporeflexia	Nervous system disorders
tretinoin	10021097	5538	Hypotension	Vascular disorders
sirolimus	10021097	5040	Hypotension	Vascular disorders
trifluoperazine	10021097	5566	Hypotension	Vascular disorders
thioridazine	10021097	5452	Hypotension	Vascular disorders
tretinoin	10021113	5538	Hypothermia	Injury, poisoning and procedural complications
tretinoin	10021113	5538	Hypothermia	General disorders and administration site conditions
sirolimus	10021118	5040	Hypotonia	Nervous system disorders
sirolimus	10021118	5040	Hypotonia	Musculoskeletal and connective tissue disorders
tretinoin	10021143	5538	Hypoxia	Respiratory, thoracic and mediastinal disorders
tretinoin	10021283	5538	IIIrd nerve paralysis	Nervous system disorders
tretinoin	10021283	5538	IIIrd nerve paralysis	Eye disorders
trifluoperazine	10021328	5566	Ileus	Gastrointestinal disorders
sirolimus	10021328	5040	Ileus	Gastrointestinal disorders
thioridazine	10021333	5452	Ileus paralytic	Gastrointestinal disorders
trifluoperazine	10021333	5566	Ileus paralytic	Gastrointestinal disorders
rifabutin	10021425	5361912	Immune system disorder	Immune system disorders
sirolimus	10021425	5040	Immune system disorder	Immune system disorders
sirolimus	10021519	5040	Impaired healing	General disorders and administration site conditions
sirolimus	10021619	5040	Incisional hernia	Gastrointestinal disorders
sirolimus	10021619	5040	Incisional hernia	Injury, poisoning and procedural complications
thioridazine	10021639	5452	Incontinence	Renal and urinary disorders
thioridazine	10021639	5452	Incontinence	Gastrointestinal disorders
thioridazine	10021639	5452	Incontinence	Nervous system disorders
trifluoperazine	10021654	5566	Increased appetite	Metabolism and nutrition disorders
trifluoperazine	10021654	5566	Increased appetite	General disorders and administration site conditions
daunorubicin	10021654	2958	Increased appetite	Metabolism and nutrition disorders
daunorubicin	10021654	2958	Increased appetite	General disorders and administration site conditions
levothyroxine sodium	10021654	853	Increased appetite	Metabolism and nutrition disorders
levothyroxine sodium	10021654	853	Increased appetite	General disorders and administration site conditions
sirolimus	10021654	5040	Increased appetite	Metabolism and nutrition disorders
sirolimus	10021654	5040	Increased appetite	General disorders and administration site conditions
tretinoin	10021789	5538	Infection	Infections and infestations
daunorubicin	10021789	2958	Infection	Infections and infestations
sirolimus	10021789	5040	Infection	Infections and infestations
vorinostat	10021789	5311	Infection	Infections and infestations
sirolimus	10021866	5040	Infection susceptibility increased	Immune system disorders
sirolimus	10021866	5040	Infection susceptibility increased	Infections and infestations
levothyroxine sodium	10021926	853	Infertility	Reproductive system and breast disorders
sirolimus	10022000	5040	Influenza	Respiratory, thoracic and mediastinal disorders
sirolimus	10022000	5040	Influenza	Infections and infestations
daunorubicin	10022004	2958	Influenza like illness	General disorders and administration site conditions
daunorubicin	10022078	2958	Injection site inflammation	General disorders and administration site conditions
daunorubicin	10022078	2958	Injection site inflammation	Injury, poisoning and procedural complications
tretinoin	10022095	5538	Injection site reaction	Injury, poisoning and procedural complications
tretinoin	10022095	5538	Injection site reaction	General disorders and administration site conditions
sirolimus	10022116	5040	Injury	Injury, poisoning and procedural complications
trifluoperazine	10022437	5566	Insomnia	Psychiatric disorders
trifluoperazine	10022437	5566	Insomnia	Nervous system disorders
levothyroxine sodium	10022437	853	Insomnia	Psychiatric disorders
levothyroxine sodium	10022437	853	Insomnia	Nervous system disorders
sirolimus	10022437	5040	Insomnia	Psychiatric disorders
sirolimus	10022437	5040	Insomnia	Nervous system disorders
tretinoin	10022437	5538	Insomnia	Psychiatric disorders
tretinoin	10022437	5538	Insomnia	Nervous system disorders
rifabutin	10022437	5361912	Insomnia	Psychiatric disorders
rifabutin	10022437	5361912	Insomnia	Nervous system disorders
daunorubicin	10022437	2958	Insomnia	Psychiatric disorders
daunorubicin	10022437	2958	Insomnia	Nervous system disorders
sirolimus	10022611	5040	Interstitial lung disease	Immune system disorders
sirolimus	10022611	5040	Interstitial lung disease	Respiratory, thoracic and mediastinal disorders
tretinoin	10022773	5538	Intracranial pressure increased	Nervous system disorders
levothyroxine sodium	10022998	853	Irritability	General disorders and administration site conditions
levothyroxine sodium	10022998	853	Irritability	Psychiatric disorders
rifabutin	10023126	5361912	Jaundice	Blood and lymphatic system disorders
rifabutin	10023126	5361912	Jaundice	Skin and subcutaneous tissue disorders
rifabutin	10023126	5361912	Jaundice	Hepatobiliary disorders
thioridazine	10023126	5452	Jaundice	Blood and lymphatic system disorders
thioridazine	10023126	5452	Jaundice	Skin and subcutaneous tissue disorders
thioridazine	10023126	5452	Jaundice	Hepatobiliary disorders
trifluoperazine	10023126	5566	Jaundice	Blood and lymphatic system disorders
trifluoperazine	10023126	5566	Jaundice	Skin and subcutaneous tissue disorders
trifluoperazine	10023126	5566	Jaundice	Hepatobiliary disorders
trifluoperazine	10023365	5566	Keratopathy	Eye disorders
sirolimus	10023547	5040	Laboratory test abnormal	Investigations
thioridazine	10023845	5452	Laryngeal oedema	Skin and subcutaneous tissue disorders
thioridazine	10023845	5452	Laryngeal oedema	Respiratory, thoracic and mediastinal disorders
thioridazine	10023845	5452	Laryngeal oedema	Immune system disorders
trifluoperazine	10023845	5566	Laryngeal oedema	Skin and subcutaneous tissue disorders
trifluoperazine	10023845	5566	Laryngeal oedema	Respiratory, thoracic and mediastinal disorders
trifluoperazine	10023845	5566	Laryngeal oedema	Immune system disorders
tretinoin	10023845	5538	Laryngeal oedema	Skin and subcutaneous tissue disorders
tretinoin	10023845	5538	Laryngeal oedema	Respiratory, thoracic and mediastinal disorders
tretinoin	10023845	5538	Laryngeal oedema	Immune system disorders
tretinoin	10024264	5538	Lethargy	General disorders and administration site conditions
tretinoin	10024264	5538	Lethargy	Psychiatric disorders
tretinoin	10024264	5538	Lethargy	Nervous system disorders
thioridazine	10024264	5452	Lethargy	General disorders and administration site conditions
thioridazine	10024264	5452	Lethargy	Psychiatric disorders
thioridazine	10024264	5452	Lethargy	Nervous system disorders
vorinostat	10024264	5311	Lethargy	General disorders and administration site conditions
vorinostat	10024264	5311	Lethargy	Psychiatric disorders
vorinostat	10024264	5311	Lethargy	Nervous system disorders
tretinoin	10024378	5538	Leukocytosis	Blood and lymphatic system disorders
sirolimus	10024378	5040	Leukocytosis	Blood and lymphatic system disorders
tretinoin	10024380	5538	Leukoderma	Skin and subcutaneous tissue disorders
sirolimus	10024384	5040	Leukopenia	Blood and lymphatic system disorders
vorinostat	10024384	5311	Leukopenia	Blood and lymphatic system disorders
trifluoperazine	10024384	5566	Leukopenia	Blood and lymphatic system disorders
rifabutin	10024384	5361912	Leukopenia	Blood and lymphatic system disorders
daunorubicin	10024384	2958	Leukopenia	Blood and lymphatic system disorders
thioridazine	10024384	5452	Leukopenia	Blood and lymphatic system disorders
daunorubicin	10024670	2958	Liver disorder	Hepatobiliary disorders
tretinoin	10024670	5538	Liver disorder	Hepatobiliary disorders
sirolimus	10024690	5040	Liver function test abnormal	Investigations
tretinoin	10024728	5538	Lividity	Skin and subcutaneous tissue disorders
sirolimus	10024769	5040	Local reaction	General disorders and administration site conditions
tretinoin	10024769	5538	Local reaction	General disorders and administration site conditions
daunorubicin	10024769	2958	Local reaction	General disorders and administration site conditions
sirolimus	10024855	5040	Loss of consciousness	Nervous system disorders
tretinoin	10024855	5538	Loss of consciousness	Nervous system disorders
vorinostat	10024855	5311	Loss of consciousness	Nervous system disorders
daunorubicin	10024855	2958	Loss of consciousness	Nervous system disorders
tretinoin	10025082	5538	Lung disorder	Respiratory, thoracic and mediastinal disorders
tretinoin	10025102	5538	Lung infiltration	Respiratory, thoracic and mediastinal disorders
daunorubicin	10025102	2958	Lung infiltration	Respiratory, thoracic and mediastinal disorders
daunorubicin	10025197	2958	Lymphadenopathy	Blood and lymphatic system disorders
tretinoin	10025197	5538	Lymphadenopathy	Blood and lymphatic system disorders
sirolimus	10025197	5040	Lymphadenopathy	Blood and lymphatic system disorders
sirolimus	10025282	5040	Lymphoedema	Vascular disorders
sirolimus	10025282	5040	Lymphoedema	Blood and lymphatic system disorders
sirolimus	10025310	5040	Lymphoma	Blood and lymphatic system disorders
sirolimus	10025310	5040	Lymphoma	Neoplasms benign, malignant and unspecified (incl cysts and polyps)
rifabutin	10025327	5361912	Lymphopenia	Blood and lymphatic system disorders
sirolimus	10025482	5040	Malaise	General disorders and administration site conditions
tretinoin	10025482	5538	Malaise	General disorders and administration site conditions
daunorubicin	10025482	2958	Malaise	General disorders and administration site conditions
sirolimus	10025650	5040	Malignant melanoma	Skin and subcutaneous tissue disorders
sirolimus	10025650	5040	Malignant melanoma	Neoplasms benign, malignant and unspecified (incl cysts and polyps)
trifluoperazine	10027110	5566	Megacolon	Gastrointestinal disorders
daunorubicin	10027141	2958	Melaena	Vascular disorders
daunorubicin	10027141	2958	Melaena	Gastrointestinal disorders
tretinoin	10027175	5538	Memory impairment	Psychiatric disorders
tretinoin	10027175	5538	Memory impairment	Nervous system disorders
daunorubicin	10027199	2958	Meningitis	Nervous system disorders
daunorubicin	10027199	2958	Meningitis	Infections and infestations
daunorubicin	10027304	2958	Menopausal symptoms	Reproductive system and breast disorders
sirolimus	10027313	5040	Menorrhagia	Reproductive system and breast disorders
sirolimus	10027327	5040	Menstrual disorder	Reproductive system and breast disorders
trifluoperazine	10027339	5566	Menstruation irregular	Endocrine disorders
trifluoperazine	10027339	5566	Menstruation irregular	Reproductive system and breast disorders
thioridazine	10027339	5452	Menstruation irregular	Endocrine disorders
thioridazine	10027339	5452	Menstruation irregular	Reproductive system and breast disorders
levothyroxine sodium	10027339	853	Menstruation irregular	Endocrine disorders
levothyroxine sodium	10027339	853	Menstruation irregular	Reproductive system and breast disorders
daunorubicin	10027353	2958	Mental disability	Social circumstances
daunorubicin	10027374	2958	Mental disability	Psychiatric disorders
daunorubicin	10027374	2958	Mental disability	Nervous system disorders
sirolimus	10027514	5040	Metrorrhagia	Reproductive system and breast disorders
tretinoin	10027627	5538	Miliaria	Skin and subcutaneous tissue disorders
thioridazine	10027646	5452	Miosis	Eye disorders
thioridazine	10027646	5452	Miosis	Nervous system disorders
trifluoperazine	10027646	5566	Miosis	Eye disorders
trifluoperazine	10027646	5566	Miosis	Nervous system disorders
levothyroxine sodium	10027940	853	Mood swings	Psychiatric disorders
daunorubicin	10027940	2958	Mood swings	Psychiatric disorders
sirolimus	10027940	5040	Mood swings	Psychiatric disorders
levothyroxine sodium	10027951	853	Mood swings	Psychiatric disorders
sirolimus	10027951	5040	Mood swings	Psychiatric disorders
daunorubicin	10027951	2958	Mood swings	Psychiatric disorders
tretinoin	10028034	5538	Mouth ulceration	Gastrointestinal disorders
sirolimus	10028034	5040	Mouth ulceration	Gastrointestinal disorders
tretinoin	10028111	5538	Mucosal dryness	General disorders and administration site conditions
daunorubicin	10028116	2958	Mucosal inflammation	General disorders and administration site conditions
tretinoin	10028116	5538	Mucosal inflammation	General disorders and administration site conditions
trifluoperazine	10028330	5566	Muscle rigidity	Nervous system disorders
trifluoperazine	10028330	5566	Muscle rigidity	Musculoskeletal and connective tissue disorders
thioridazine	10028330	5452	Muscle rigidity	Nervous system disorders
thioridazine	10028330	5452	Muscle rigidity	Musculoskeletal and connective tissue disorders
vorinostat	10028334	5311	Muscle spasms	Musculoskeletal and connective tissue disorders
trifluoperazine	10028334	5566	Muscle spasms	Musculoskeletal and connective tissue disorders
sirolimus	10028334	5040	Muscle spasms	Musculoskeletal and connective tissue disorders
trifluoperazine	10028372	5566	Muscular weakness	Musculoskeletal and connective tissue disorders
trifluoperazine	10028372	5566	Muscular weakness	Nervous system disorders
levothyroxine sodium	10028372	853	Muscular weakness	Musculoskeletal and connective tissue disorders
levothyroxine sodium	10028372	853	Muscular weakness	Nervous system disorders
tretinoin	10028391	5538	Musculoskeletal pain	Musculoskeletal and connective tissue disorders
rifabutin	10028411	5361912	Myalgia	Musculoskeletal and connective tissue disorders
daunorubicin	10028411	2958	Myalgia	Musculoskeletal and connective tissue disorders
tretinoin	10028411	5538	Myalgia	Musculoskeletal and connective tissue disorders
sirolimus	10028411	5040	Myalgia	Musculoskeletal and connective tissue disorders
trifluoperazine	10028521	5566	Mydriasis	Eye disorders
trifluoperazine	10028521	5566	Mydriasis	Nervous system disorders
daunorubicin	10028533	2958	Myelodysplastic syndrome	Neoplasms benign, malignant and unspecified (incl cysts and polyps)
daunorubicin	10028533	2958	Myelodysplastic syndrome	Blood and lymphatic system disorders
tretinoin	10028570	5538	Spinal cord disorder	Nervous system disorders
tretinoin	10028596	5538	Myocardial infarction	Vascular disorders
tretinoin	10028596	5538	Myocardial infarction	Cardiac disorders
daunorubicin	10028596	2958	Myocardial infarction	Vascular disorders
daunorubicin	10028596	2958	Myocardial infarction	Cardiac disorders
vorinostat	10028596	5311	Myocardial infarction	Vascular disorders
vorinostat	10028596	5311	Myocardial infarction	Cardiac disorders
levothyroxine sodium	10028596	853	Myocardial infarction	Vascular disorders
levothyroxine sodium	10028596	853	Myocardial infarction	Cardiac disorders
tretinoin	10028606	5538	Myocarditis	Cardiac disorders
daunorubicin	10028606	2958	Myocarditis	Cardiac disorders
rifabutin	10028653	5361912	Myositis	Musculoskeletal and connective tissue disorders
tretinoin	10028653	5538	Myositis	Musculoskeletal and connective tissue disorders
sirolimus	10028694	5040	Nail disorder	Skin and subcutaneous tissue disorders
daunorubicin	10028694	2958	Nail disorder	Skin and subcutaneous tissue disorders
tretinoin	10028694	5538	Nail disorder	Skin and subcutaneous tissue disorders
thioridazine	10028735	5452	Nasal congestion	Respiratory, thoracic and mediastinal disorders
trifluoperazine	10028735	5566	Nasal congestion	Respiratory, thoracic and mediastinal disorders
tretinoin	10028735	5538	Nasal congestion	Respiratory, thoracic and mediastinal disorders
tretinoin	10028740	5538	Nasal dryness	Respiratory, thoracic and mediastinal disorders
trifluoperazine	10028813	5566	Nausea	Gastrointestinal disorders
thioridazine	10028813	5452	Nausea	Gastrointestinal disorders
rifabutin	10028813	5361912	Nausea	Gastrointestinal disorders
sirolimus	10028813	5040	Nausea	Gastrointestinal disorders
levothyroxine sodium	10028813	853	Nausea	Gastrointestinal disorders
vorinostat	10028813	5311	Nausea	Gastrointestinal disorders
tretinoin	10028813	5538	Nausea	Gastrointestinal disorders
daunorubicin	10028813	2958	Nausea	Gastrointestinal disorders
daunorubicin	10028851	2958	Necrosis	General disorders and administration site conditions
daunorubicin	10028851	2958	Necrosis	Vascular disorders
sirolimus	10028980	5040	Neoplasm	Neoplasms benign, malignant and unspecified (incl cysts and polyps)
sirolimus	10028997	5040	Neoplasm malignant	Neoplasms benign, malignant and unspecified (incl cysts and polyps)
tretinoin	10028997	5538	Neoplasm malignant	Neoplasms benign, malignant and unspecified (incl cysts and polyps)
vorinostat	10028997	5311	Neoplasm malignant	Neoplasms benign, malignant and unspecified (incl cysts and polyps)
sirolimus	10029151	5040	Nephropathy	Renal and urinary disorders
sirolimus	10029155	5040	Nephropathy toxic	Injury, poisoning and procedural complications
sirolimus	10029155	5040	Nephropathy toxic	Renal and urinary disorders
sirolimus	10029164	5040	Nephrotic syndrome	Renal and urinary disorders
sirolimus	10029202	5040	Nervous system disorder	Nervous system disorders
tretinoin	10029202	5538	Nervous system disorder	Nervous system disorders
levothyroxine sodium	10029216	853	Nervousness	Psychiatric disorders
sirolimus	10029216	5040	Nervousness	Psychiatric disorders
trifluoperazine	10029216	5566	Nervousness	Psychiatric disorders
thioridazine	10029282	5452	Neuroleptic malignant syndrome	Injury, poisoning and procedural complications
thioridazine	10029282	5452	Neuroleptic malignant syndrome	General disorders and administration site conditions
thioridazine	10029282	5452	Neuroleptic malignant syndrome	Nervous system disorders
thioridazine	10029282	5452	Neuroleptic malignant syndrome	Musculoskeletal and connective tissue disorders
trifluoperazine	10029282	5566	Neuroleptic malignant syndrome	Injury, poisoning and procedural complications
trifluoperazine	10029282	5566	Neuroleptic malignant syndrome	General disorders and administration site conditions
trifluoperazine	10029282	5566	Neuroleptic malignant syndrome	Nervous system disorders
trifluoperazine	10029282	5566	Neuroleptic malignant syndrome	Musculoskeletal and connective tissue disorders
sirolimus	10029331	5040	Neuropathy peripheral	Nervous system disorders
tretinoin	10029331	5538	Neuropathy peripheral	Nervous system disorders
daunorubicin	10029331	2958	Neuropathy peripheral	Nervous system disorders
vorinostat	10029354	5311	Neutropenia	Blood and lymphatic system disorders
daunorubicin	10029354	2958	Neutropenia	Blood and lymphatic system disorders
rifabutin	10029354	5361912	Neutropenia	Blood and lymphatic system disorders
sirolimus	10029354	5040	Neutropenia	Blood and lymphatic system disorders
rifabutin	10029366	5361912	Neutrophil count decreased	Investigations
daunorubicin	10029446	2958	Nocturia	Renal and urinary disorders
sirolimus	10029446	5040	Nocturia	Renal and urinary disorders
sirolimus	10029547	5040	Non-Hodgkin's lymphoma	Blood and lymphatic system disorders
sirolimus	10029547	5040	Non-Hodgkin's lymphoma	Neoplasms benign, malignant and unspecified (incl cysts and polyps)
sirolimus	10029888	5040	Obliterative bronchiolitis	Respiratory, thoracic and mediastinal disorders
trifluoperazine	10030071	5566	Oculogyric crisis	Eye disorders
trifluoperazine	10030071	5566	Oculogyric crisis	Nervous system disorders
thioridazine	10030071	5452	Oculogyric crisis	Eye disorders
thioridazine	10030071	5452	Oculogyric crisis	Nervous system disorders
tretinoin	10030095	5538	Oedema	General disorders and administration site conditions
tretinoin	10030095	5538	Oedema	Metabolism and nutrition disorders
thioridazine	10030095	5452	Oedema	General disorders and administration site conditions
thioridazine	10030095	5452	Oedema	Metabolism and nutrition disorders
daunorubicin	10030095	2958	Oedema	General disorders and administration site conditions
daunorubicin	10030095	2958	Oedema	Metabolism and nutrition disorders
sirolimus	10030095	5040	Oedema	General disorders and administration site conditions
sirolimus	10030095	5040	Oedema	Metabolism and nutrition disorders
vorinostat	10030124	5311	Oedema peripheral	Metabolism and nutrition disorders
vorinostat	10030124	5311	Oedema peripheral	General disorders and administration site conditions
vorinostat	10030124	5311	Oedema peripheral	Cardiac disorders
thioridazine	10030124	5452	Oedema peripheral	Metabolism and nutrition disorders
thioridazine	10030124	5452	Oedema peripheral	General disorders and administration site conditions
thioridazine	10030124	5452	Oedema peripheral	Cardiac disorders
tretinoin	10030124	5538	Oedema peripheral	Metabolism and nutrition disorders
tretinoin	10030124	5538	Oedema peripheral	General disorders and administration site conditions
tretinoin	10030124	5538	Oedema peripheral	Cardiac disorders
sirolimus	10030124	5040	Oedema peripheral	Metabolism and nutrition disorders
sirolimus	10030124	5040	Oedema peripheral	General disorders and administration site conditions
sirolimus	10030124	5040	Oedema peripheral	Cardiac disorders
trifluoperazine	10030124	5566	Oedema peripheral	Metabolism and nutrition disorders
trifluoperazine	10030124	5566	Oedema peripheral	General disorders and administration site conditions
trifluoperazine	10030124	5566	Oedema peripheral	Cardiac disorders
daunorubicin	10030216	2958	Oesophagitis	Gastrointestinal disorders
sirolimus	10030216	5040	Oesophagitis	Gastrointestinal disorders
sirolimus	10030302	5040	Oliguria	Renal and urinary disorders
tretinoin	10030875	5538	Ophthalmoplegia	Nervous system disorders
tretinoin	10030875	5538	Ophthalmoplegia	Eye disorders
trifluoperazine	10030899	5566	Opisthotonus	Nervous system disorders
thioridazine	10030899	5452	Opisthotonus	Nervous system disorders
daunorubicin	10030901	2958	Opportunistic infection	Infections and infestations
tretinoin	10030923	5538	Papilloedema	Eye disorders
tretinoin	10030923	5538	Papilloedema	Vascular disorders
tretinoin	10030923	5538	Papilloedema	Nervous system disorders
tretinoin	10030942	5538	Optic neuritis	Immune system disorders
tretinoin	10030942	5538	Optic neuritis	Eye disorders
tretinoin	10030942	5538	Optic neuritis	Nervous system disorders
sirolimus	10030963	5040	Oral candidiasis	Infections and infestations
sirolimus	10030963	5040	Oral candidiasis	Gastrointestinal disorders
sirolimus	10031127	5040	Orthostatic hypotension	Nervous system disorders
sirolimus	10031127	5040	Orthostatic hypotension	Vascular disorders
tretinoin	10031149	5538	Osteitis	Musculoskeletal and connective tissue disorders
tretinoin	10031161	5538	Osteoarthritis	Musculoskeletal and connective tissue disorders
sirolimus	10031161	5040	Osteoarthritis	Musculoskeletal and connective tissue disorders
sirolimus	10031264	5040	Osteonecrosis	Musculoskeletal and connective tissue disorders
sirolimus	10031264	5040	Osteonecrosis	Vascular disorders
sirolimus	10031282	5040	Osteoporosis	Metabolism and nutrition disorders
sirolimus	10031282	5040	Osteoporosis	Musculoskeletal and connective tissue disorders
sirolimus	10033078	5040	Otitis media	Infections and infestations
sirolimus	10033078	5040	Otitis media	Ear and labyrinth disorders
tretinoin	10033109	5538	Ototoxicity	Ear and labyrinth disorders
tretinoin	10033109	5538	Ototoxicity	Injury, poisoning and procedural complications
sirolimus	10033132	5040	Ovarian cyst	Neoplasms benign, malignant and unspecified (incl cysts and polyps)
sirolimus	10033132	5040	Ovarian cyst	Reproductive system and breast disorders
tretinoin	10033371	5538	Pain	General disorders and administration site conditions
rifabutin	10033371	5361912	Pain	General disorders and administration site conditions
sirolimus	10033371	5040	Pain	General disorders and administration site conditions
daunorubicin	10033371	2958	Pain	General disorders and administration site conditions
tretinoin	10033474	5538	Pain of skin	Skin and subcutaneous tissue disorders
tretinoin	10033546	5538	Pallor	Vascular disorders
tretinoin	10033546	5538	Pallor	General disorders and administration site conditions
tretinoin	10033546	5538	Pallor	Skin and subcutaneous tissue disorders
thioridazine	10033546	5452	Pallor	Vascular disorders
thioridazine	10033546	5452	Pallor	General disorders and administration site conditions
thioridazine	10033546	5452	Pallor	Skin and subcutaneous tissue disorders
daunorubicin	10033557	2958	Palpitations	Cardiac disorders
levothyroxine sodium	10033557	853	Palpitations	Cardiac disorders
sirolimus	10033557	5040	Palpitations	Cardiac disorders
sirolimus	10033645	5040	Pancreatitis	Gastrointestinal disorders
tretinoin	10033645	5538	Pancreatitis	Gastrointestinal disorders
vorinostat	10033661	5311	Pancytopenia	Blood and lymphatic system disorders
trifluoperazine	10033661	5566	Pancytopenia	Blood and lymphatic system disorders
daunorubicin	10033661	2958	Pancytopenia	Blood and lymphatic system disorders
thioridazine	10033661	5452	Pancytopenia	Blood and lymphatic system disorders
sirolimus	10033661	5040	Pancytopenia	Blood and lymphatic system disorders
rifabutin	10033661	5361912	Pancytopenia	Blood and lymphatic system disorders
tretinoin	10033708	5538	Papilloedema	General disorders and administration site conditions
tretinoin	10033712	5538	Papilloedema	Eye disorders
tretinoin	10033712	5538	Papilloedema	Nervous system disorders
tretinoin	10033712	5538	Papilloedema	Vascular disorders
tretinoin	10033733	5538	Papule	Skin and subcutaneous tissue disorders
rifabutin	10033775	5361912	Paraesthesia	Nervous system disorders
tretinoin	10033775	5538	Paraesthesia	Nervous system disorders
sirolimus	10033775	5040	Paraesthesia	Nervous system disorders
sirolimus	10033942	5040	Parathyroid disorder	Endocrine disorders
trifluoperazine	10034010	5566	Parkinsonism	Nervous system disorders
thioridazine	10034010	5452	Parkinsonism	Nervous system disorders
thioridazine	10034023	5452	Parotid gland enlargement	Gastrointestinal disorders
rifabutin	10034133	5361912	Pathogen resistance	Infections and infestations
vorinostat	10034232	5311	Pelvi-ureteric obstruction	Renal and urinary disorders
sirolimus	10034263	5040	Pelvic pain	Reproductive system and breast disorders
sirolimus	10034263	5040	Pelvic pain	Renal and urinary disorders
sirolimus	10034263	5040	Pelvic pain	Gastrointestinal disorders
daunorubicin	10034474	2958	Pericardial effusion	Cardiac disorders
sirolimus	10034474	5040	Pericardial effusion	Cardiac disorders
tretinoin	10034474	5538	Pericardial effusion	Cardiac disorders
tretinoin	10034484	5538	Pericarditis	Cardiac disorders
daunorubicin	10034484	2958	Pericarditis	Cardiac disorders
rifabutin	10034567	5361912	Shock	Vascular disorders
levothyroxine sodium	10034567	853	Shock	Vascular disorders
tretinoin	10034567	5538	Shock	Vascular disorders
vorinostat	10034567	5311	Shock	Vascular disorders
sirolimus	10034567	5040	Shock	Vascular disorders
daunorubicin	10034567	2958	Shock	Vascular disorders
sirolimus	10034636	5040	Peripheral vascular disorder	Vascular disorders
sirolimus	10034674	5040	Peritonitis	Gastrointestinal disorders
sirolimus	10034674	5040	Peritonitis	Infections and infestations
trifluoperazine	10034759	5566	Petit mal epilepsy	Nervous system disorders
sirolimus	10034835	5040	Pharyngitis	Gastrointestinal disorders
sirolimus	10034835	5040	Pharyngitis	Infections and infestations
sirolimus	10034835	5040	Pharyngitis	Respiratory, thoracic and mediastinal disorders
tretinoin	10034835	5538	Pharyngitis	Gastrointestinal disorders
tretinoin	10034835	5538	Pharyngitis	Infections and infestations
tretinoin	10034835	5538	Pharyngitis	Respiratory, thoracic and mediastinal disorders
tretinoin	10034879	5538	Phlebitis	Injury, poisoning and procedural complications
tretinoin	10034879	5538	Phlebitis	Vascular disorders
tretinoin	10034960	5538	Photophobia	Eye disorders
tretinoin	10034960	5538	Photophobia	Nervous system disorders
thioridazine	10034972	5452	Photosensitivity reaction	Skin and subcutaneous tissue disorders
tretinoin	10034972	5538	Photosensitivity reaction	Skin and subcutaneous tissue disorders
trifluoperazine	10034972	5566	Photosensitivity reaction	Skin and subcutaneous tissue disorders
rifabutin	10035528	5361912	Platelet count decreased	Investigations
tretinoin	10035598	5538	Pleural effusion	Respiratory, thoracic and mediastinal disorders
sirolimus	10035598	5040	Pleural effusion	Respiratory, thoracic and mediastinal disorders
sirolimus	10035664	5040	Pneumonia	Respiratory, thoracic and mediastinal disorders
sirolimus	10035664	5040	Pneumonia	Infections and infestations
tretinoin	10035664	5538	Pneumonia	Respiratory, thoracic and mediastinal disorders
tretinoin	10035664	5538	Pneumonia	Infections and infestations
sirolimus	10035742	5040	Pneumonia	Respiratory, thoracic and mediastinal disorders
tretinoin	10035742	5538	Pneumonia	Respiratory, thoracic and mediastinal disorders
sirolimus	10035759	5040	Pneumothorax	Respiratory, thoracic and mediastinal disorders
sirolimus	10036018	5040	Pollakiuria	Renal and urinary disorders
tretinoin	10036018	5538	Pollakiuria	Renal and urinary disorders
sirolimus	10036051	5040	Polycythaemia	Blood and lymphatic system disorders
sirolimus	10036142	5040	Polyuria	Renal and urinary disorders
daunorubicin	10036142	2958	Polyuria	Renal and urinary disorders
tretinoin	10036556	5538	Pregnancy	Pregnancy, puerperium and perinatal conditions
thioridazine	10036573	5452	Pregnancy test false positive	Investigations
trifluoperazine	10036573	5566	Pregnancy test false positive	Investigations
trifluoperazine	10036661	5566	Priapism	Reproductive system and breast disorders
thioridazine	10036661	5452	Priapism	Reproductive system and breast disorders
daunorubicin	10036772	2958	Proctalgia	Gastrointestinal disorders
sirolimus	10036807	5040	Progressive multifocal leukoencephalopathy	Infections and infestations
sirolimus	10036807	5040	Progressive multifocal leukoencephalopathy	Nervous system disorders
sirolimus	10037032	5040	Proteinuria	Renal and urinary disorders
vorinostat	10037032	5311	Proteinuria	Renal and urinary disorders
trifluoperazine	10037076	5566	Protrusion tongue	Nervous system disorders
trifluoperazine	10037076	5566	Protrusion tongue	Gastrointestinal disorders
daunorubicin	10037087	2958	Pruritus	Skin and subcutaneous tissue disorders
tretinoin	10037087	5538	Pruritus	Skin and subcutaneous tissue disorders
vorinostat	10037087	5311	Pruritus	Skin and subcutaneous tissue disorders
trifluoperazine	10037087	5566	Pruritus	Skin and subcutaneous tissue disorders
rifabutin	10037087	5361912	Pruritus	Skin and subcutaneous tissue disorders
levothyroxine sodium	10037087	853	Pruritus	Skin and subcutaneous tissue disorders
sirolimus	10037087	5040	Pruritus	Skin and subcutaneous tissue disorders
rifabutin	10037128	5361912	Pseudomembranous colitis	Gastrointestinal disorders
rifabutin	10037128	5361912	Pseudomembranous colitis	Infections and infestations
trifluoperazine	10037211	5566	Agitation	Nervous system disorders
trifluoperazine	10037211	5566	Agitation	Psychiatric disorders
thioridazine	10037211	5452	Agitation	Nervous system disorders
thioridazine	10037211	5452	Agitation	Psychiatric disorders
tretinoin	10037211	5538	Agitation	Nervous system disorders
tretinoin	10037211	5538	Agitation	Psychiatric disorders
daunorubicin	10037211	2958	Agitation	Nervous system disorders
daunorubicin	10037211	2958	Agitation	Psychiatric disorders
levothyroxine sodium	10037211	853	Agitation	Nervous system disorders
levothyroxine sodium	10037211	853	Agitation	Psychiatric disorders
sirolimus	10037211	5040	Agitation	Nervous system disorders
sirolimus	10037211	5040	Agitation	Psychiatric disorders
sirolimus	10037377	5040	Pulmonary embolism	Vascular disorders
sirolimus	10037377	5040	Pulmonary embolism	Respiratory, thoracic and mediastinal disorders
vorinostat	10037377	5311	Pulmonary embolism	Vascular disorders
vorinostat	10037377	5311	Pulmonary embolism	Respiratory, thoracic and mediastinal disorders
sirolimus	10037383	5040	Pulmonary fibrosis	Respiratory, thoracic and mediastinal disorders
sirolimus	10037394	5040	Pulmonary haemorrhage	Respiratory, thoracic and mediastinal disorders
sirolimus	10037394	5040	Pulmonary haemorrhage	Vascular disorders
daunorubicin	10037400	2958	Pulmonary hypertension	Vascular disorders
daunorubicin	10037400	2958	Pulmonary hypertension	Respiratory, thoracic and mediastinal disorders
tretinoin	10037400	5538	Pulmonary hypertension	Vascular disorders
tretinoin	10037400	5538	Pulmonary hypertension	Respiratory, thoracic and mediastinal disorders
sirolimus	10037423	5040	Pulmonary oedema	Respiratory, thoracic and mediastinal disorders
sirolimus	10037423	5040	Pulmonary oedema	Cardiac disorders
tretinoin	10037423	5538	Pulmonary oedema	Respiratory, thoracic and mediastinal disorders
tretinoin	10037423	5538	Pulmonary oedema	Cardiac disorders
sirolimus	10037596	5040	Pyelonephritis	Infections and infestations
sirolimus	10037596	5040	Pyelonephritis	Renal and urinary disorders
vorinostat	10037660	5311	Body temperature increased	General disorders and administration site conditions
tretinoin	10037660	5538	Body temperature increased	General disorders and administration site conditions
daunorubicin	10037660	2958	Body temperature increased	General disorders and administration site conditions
thioridazine	10037660	5452	Body temperature increased	General disorders and administration site conditions
levothyroxine sodium	10037660	853	Body temperature increased	General disorders and administration site conditions
sirolimus	10037660	5040	Body temperature increased	General disorders and administration site conditions
rifabutin	10037660	5361912	Body temperature increased	General disorders and administration site conditions
trifluoperazine	10037660	5566	Body temperature increased	General disorders and administration site conditions
sirolimus	10037686	5040	Pyuria	Renal and urinary disorders
sirolimus	10037686	5040	Pyuria	Infections and infestations
tretinoin	10037833	5538	Rales	Respiratory, thoracic and mediastinal disorders
sirolimus	10037844	5040	Rash	Skin and subcutaneous tissue disorders
levothyroxine sodium	10037844	853	Rash	Skin and subcutaneous tissue disorders
tretinoin	10037844	5538	Rash	Skin and subcutaneous tissue disorders
rifabutin	10037844	5361912	Rash	Skin and subcutaneous tissue disorders
thioridazine	10037844	5452	Rash	Skin and subcutaneous tissue disorders
daunorubicin	10037844	2958	Rash	Skin and subcutaneous tissue disorders
trifluoperazine	10037844	5566	Rash	Skin and subcutaneous tissue disorders
daunorubicin	10037867	2958	Rash macular	Skin and subcutaneous tissue disorders
sirolimus	10038428	5040	Nephropathy	Renal and urinary disorders
daunorubicin	10038435	2958	Renal failure	Renal and urinary disorders
tretinoin	10038435	5538	Renal failure	Renal and urinary disorders
tretinoin	10038470	5538	Renal infarct	Renal and urinary disorders
tretinoin	10038470	5538	Renal infarct	Vascular disorders
sirolimus	10038490	5040	Renal pain	Renal and urinary disorders
tretinoin	10038540	5538	Renal tubular necrosis	Renal and urinary disorders
sirolimus	10038540	5040	Renal tubular necrosis	Renal and urinary disorders
tretinoin	10038687	5538	Respiratory distress	Respiratory, thoracic and mediastinal disorders
tretinoin	10038695	5538	Respiratory failure	Respiratory, thoracic and mediastinal disorders
tretinoin	10038695	5538	Respiratory failure	Metabolism and nutrition disorders
tretinoin	10038712	5538	Tachypnoea	Investigations
thioridazine	10038743	5452	Agitation	Nervous system disorders
thioridazine	10038743	5452	Agitation	Psychiatric disorders
trifluoperazine	10038743	5566	Agitation	Nervous system disorders
trifluoperazine	10038743	5566	Agitation	Psychiatric disorders
levothyroxine sodium	10038743	853	Agitation	Nervous system disorders
levothyroxine sodium	10038743	853	Agitation	Psychiatric disorders
tretinoin	10038743	5538	Agitation	Nervous system disorders
tretinoin	10038743	5538	Agitation	Psychiatric disorders
daunorubicin	10038743	2958	Agitation	Nervous system disorders
daunorubicin	10038743	2958	Agitation	Psychiatric disorders
sirolimus	10038743	5040	Agitation	Nervous system disorders
sirolimus	10038743	5040	Agitation	Psychiatric disorders
levothyroxine sodium	10038776	853	Retching	Gastrointestinal disorders
trifluoperazine	10038853	5566	Retinal disorder	Eye disorders
tretinoin	10038867	5538	Retinal haemorrhage	Eye disorders
tretinoin	10038867	5538	Retinal haemorrhage	Vascular disorders
trifluoperazine	10038923	5566	Retinal disorder	Vascular disorders
trifluoperazine	10038923	5566	Retinal disorder	Eye disorders
sirolimus	10039083	5040	Rhinitis	Respiratory, thoracic and mediastinal disorders
sirolimus	10039083	5040	Rhinitis	Infections and infestations
daunorubicin	10039083	2958	Rhinitis	Respiratory, thoracic and mediastinal disorders
daunorubicin	10039083	2958	Rhinitis	Infections and infestations
tretinoin	10039218	5538	Rosacea	Skin and subcutaneous tissue disorders
sirolimus	10039755	5040	Scrotal oedema	Reproductive system and breast disorders
tretinoin	10039760	5538	Scrotal ulcer	Reproductive system and breast disorders
tretinoin	10039760	5538	Scrotal ulcer	Skin and subcutaneous tissue disorders
daunorubicin	10039792	2958	Seborrhoeic dermatitis	Skin and subcutaneous tissue disorders
daunorubicin	10039793	2958	Seborrhoeic dermatitis	Skin and subcutaneous tissue disorders
tretinoin	10040030	5538	Sensory loss	Nervous system disorders
vorinostat	10040047	5311	Sepsis	Infections and infestations
tretinoin	10040047	5538	Sepsis	Infections and infestations
sirolimus	10040047	5040	Sepsis	Infections and infestations
levothyroxine sodium	10040400	853	Serum sickness	Immune system disorders
levothyroxine sodium	10040400	853	Serum sickness	Injury, poisoning and procedural complications
levothyroxine sodium	10040560	853	Shock	Vascular disorders
rifabutin	10040560	5361912	Shock	Vascular disorders
vorinostat	10040560	5311	Shock	Vascular disorders
tretinoin	10040560	5538	Shock	Vascular disorders
sirolimus	10040560	5040	Shock	Vascular disorders
daunorubicin	10040560	2958	Shock	Vascular disorders
daunorubicin	10040752	2958	Sinus tachycardia	Cardiac disorders
tretinoin	10040753	5538	Sinusitis	Respiratory, thoracic and mediastinal disorders
tretinoin	10040753	5538	Sinusitis	Infections and infestations
daunorubicin	10040753	2958	Sinusitis	Respiratory, thoracic and mediastinal disorders
daunorubicin	10040753	2958	Sinusitis	Infections and infestations
sirolimus	10040753	5040	Sinusitis	Respiratory, thoracic and mediastinal disorders
sirolimus	10040753	5040	Sinusitis	Infections and infestations
tretinoin	10040799	5538	Skin atrophy	Skin and subcutaneous tissue disorders
sirolimus	10040808	5040	Skin cancer	Skin and subcutaneous tissue disorders
sirolimus	10040808	5040	Skin cancer	Neoplasms benign, malignant and unspecified (incl cysts and polyps)
rifabutin	10040829	5361912	Skin discolouration	Skin and subcutaneous tissue disorders
trifluoperazine	10040831	5566	Skin disorder	Skin and subcutaneous tissue disorders
rifabutin	10040831	5361912	Skin disorder	Skin and subcutaneous tissue disorders
tretinoin	10040831	5538	Skin disorder	Skin and subcutaneous tissue disorders
sirolimus	10040831	5040	Skin disorder	Skin and subcutaneous tissue disorders
tretinoin	10040844	5538	Skin exfoliation	Skin and subcutaneous tissue disorders
daunorubicin	10040865	2958	Skin hyperpigmentation	Skin and subcutaneous tissue disorders
tretinoin	10040865	5538	Skin hyperpigmentation	Skin and subcutaneous tissue disorders
sirolimus	10040867	5040	Skin hypertrophy	Skin and subcutaneous tissue disorders
tretinoin	10040868	5538	Leukoderma	Skin and subcutaneous tissue disorders
tretinoin	10040880	5538	Skin irritation	Skin and subcutaneous tissue disorders
tretinoin	10040925	5538	Skin striae	Skin and subcutaneous tissue disorders
sirolimus	10040943	5040	Skin ulcer	Vascular disorders
sirolimus	10040943	5040	Skin ulcer	Skin and subcutaneous tissue disorders
sirolimus	10041349	5040	Somnolence	Nervous system disorders
sirolimus	10041349	5040	Somnolence	Psychiatric disorders
trifluoperazine	10041349	5566	Somnolence	Nervous system disorders
trifluoperazine	10041349	5566	Somnolence	Psychiatric disorders
thioridazine	10041349	5452	Somnolence	Nervous system disorders
thioridazine	10041349	5452	Somnolence	Psychiatric disorders
daunorubicin	10041349	2958	Somnolence	Nervous system disorders
daunorubicin	10041349	2958	Somnolence	Psychiatric disorders
tretinoin	10041349	5538	Somnolence	Nervous system disorders
tretinoin	10041349	5538	Somnolence	Psychiatric disorders
vorinostat	10041552	5311	Spinal cord injury	Injury, poisoning and procedural complications
vorinostat	10041552	5311	Spinal cord injury	Nervous system disorders
daunorubicin	10041660	2958	Splenomegaly	Blood and lymphatic system disorders
sirolimus	10041823	5040	Squamous cell carcinoma	Neoplasms benign, malignant and unspecified (incl cysts and polyps)
vorinostat	10041823	5311	Squamous cell carcinoma	Neoplasms benign, malignant and unspecified (incl cysts and polyps)
tretinoin	10042128	5538	Stomatitis	Gastrointestinal disorders
daunorubicin	10042128	2958	Stomatitis	Gastrointestinal disorders
sirolimus	10042128	5040	Stomatitis	Gastrointestinal disorders
thioridazine	10042434	5452	Sudden death	General disorders and administration site conditions
thioridazine	10042434	5452	Sudden death	Cardiac disorders
trifluoperazine	10042434	5566	Sudden death	General disorders and administration site conditions
trifluoperazine	10042434	5566	Sudden death	Cardiac disorders
tretinoin	10042496	5538	Sunburn	Skin and subcutaneous tissue disorders
tretinoin	10042496	5538	Sunburn	Injury, poisoning and procedural complications
daunorubicin	10042604	2958	Supraventricular tachycardia	Cardiac disorders
tretinoin	10042674	5538	Swelling	General disorders and administration site conditions
sirolimus	10042772	5040	Syncope	Vascular disorders
sirolimus	10042772	5040	Syncope	Cardiac disorders
sirolimus	10042772	5040	Syncope	Nervous system disorders
vorinostat	10042772	5311	Syncope	Vascular disorders
vorinostat	10042772	5311	Syncope	Cardiac disorders
vorinostat	10042772	5311	Syncope	Nervous system disorders
daunorubicin	10042772	2958	Syncope	Vascular disorders
daunorubicin	10042772	2958	Syncope	Cardiac disorders
daunorubicin	10042772	2958	Syncope	Nervous system disorders
thioridazine	10042945	5452	Systemic lupus erythematosus	Immune system disorders
thioridazine	10042945	5452	Systemic lupus erythematosus	Musculoskeletal and connective tissue disorders
thioridazine	10042945	5452	Systemic lupus erythematosus	Skin and subcutaneous tissue disorders
trifluoperazine	10042945	5566	Systemic lupus erythematosus	Immune system disorders
trifluoperazine	10042945	5566	Systemic lupus erythematosus	Musculoskeletal and connective tissue disorders
trifluoperazine	10042945	5566	Systemic lupus erythematosus	Skin and subcutaneous tissue disorders
vorinostat	10042971	5311	T-cell lymphoma	Blood and lymphatic system disorders
vorinostat	10042971	5311	T-cell lymphoma	Neoplasms benign, malignant and unspecified (incl cysts and polyps)
vorinostat	10042971	5311	T-cell lymphoma	Infections and infestations
sirolimus	10043071	5040	Tachycardia	Cardiac disorders
levothyroxine sodium	10043071	853	Tachycardia	Cardiac disorders
thioridazine	10043071	5452	Tachycardia	Cardiac disorders
daunorubicin	10043071	2958	Tachycardia	Cardiac disorders
tretinoin	10043071	5538	Tachycardia	Cardiac disorders
tretinoin	10043089	5538	Tachypnoea	Respiratory, thoracic and mediastinal disorders
thioridazine	10043118	5452	Tardive dyskinesia	Nervous system disorders
tretinoin	10043189	5538	Telangiectasia	Vascular disorders
tretinoin	10043189	5538	Telangiectasia	Skin and subcutaneous tissue disorders
levothyroxine sodium	10043268	853	Tension	Psychiatric disorders
sirolimus	10043268	5040	Tension	Psychiatric disorders
tretinoin	10043275	5538	Teratogenicity	Congenital, familial and genetic disorders
tretinoin	10043275	5538	Teratogenicity	Injury, poisoning and procedural complications
rifabutin	10043298	5361912	Testicular atrophy	Endocrine disorders
rifabutin	10043298	5361912	Testicular atrophy	Reproductive system and breast disorders
sirolimus	10043306	5040	Testicular disorder	Reproductive system and breast disorders
sirolimus	10043380	5040	Tetany	Endocrine disorders
sirolimus	10043380	5040	Tetany	Musculoskeletal and connective tissue disorders
sirolimus	10043380	5040	Tetany	Metabolism and nutrition disorders
trifluoperazine	10043380	5566	Tetany	Endocrine disorders
trifluoperazine	10043380	5566	Tetany	Musculoskeletal and connective tissue disorders
trifluoperazine	10043380	5566	Tetany	Metabolism and nutrition disorders
daunorubicin	10043431	2958	Thinking abnormal	Nervous system disorders
daunorubicin	10043431	2958	Thinking abnormal	Psychiatric disorders
daunorubicin	10043458	2958	Thirst	Metabolism and nutrition disorders
daunorubicin	10043458	2958	Thirst	General disorders and administration site conditions
trifluoperazine	10043528	5566	Throat tightness	Psychiatric disorders
trifluoperazine	10043528	5566	Throat tightness	Respiratory, thoracic and mediastinal disorders
thioridazine	10043554	5452	Thrombocytopenia	Blood and lymphatic system disorders
sirolimus	10043554	5040	Thrombocytopenia	Blood and lymphatic system disorders
daunorubicin	10043554	2958	Thrombocytopenia	Blood and lymphatic system disorders
rifabutin	10043554	5361912	Thrombocytopenia	Blood and lymphatic system disorders
vorinostat	10043554	5311	Thrombocytopenia	Blood and lymphatic system disorders
trifluoperazine	10043561	5566	Thrombocytopenic purpura	Blood and lymphatic system disorders
trifluoperazine	10043561	5566	Thrombocytopenic purpura	Skin and subcutaneous tissue disorders
sirolimus	10043561	5040	Thrombocytopenic purpura	Blood and lymphatic system disorders
sirolimus	10043561	5040	Thrombocytopenic purpura	Skin and subcutaneous tissue disorders
tretinoin	10043563	5538	Thrombocytosis	Blood and lymphatic system disorders
sirolimus	10043570	5040	Thrombophlebitis	Vascular disorders
daunorubicin	10043570	2958	Thrombophlebitis	Vascular disorders
sirolimus	10043607	5040	Thrombosis	Vascular disorders
tretinoin	10043607	5538	Thrombosis	Vascular disorders
sirolimus	10043648	5040	Thrombotic thrombocytopenic purpura	Blood and lymphatic system disorders
sirolimus	10043648	5040	Thrombotic thrombocytopenic purpura	Skin and subcutaneous tissue disorders
sirolimus	10043648	5040	Thrombotic thrombocytopenic purpura	Vascular disorders
rifabutin	10043648	5361912	Thrombotic thrombocytopenic purpura	Blood and lymphatic system disorders
rifabutin	10043648	5361912	Thrombotic thrombocytopenic purpura	Skin and subcutaneous tissue disorders
rifabutin	10043648	5361912	Thrombotic thrombocytopenic purpura	Vascular disorders
daunorubicin	10043882	2958	Tinnitus	Nervous system disorders
daunorubicin	10043882	2958	Tinnitus	Ear and labyrinth disorders
sirolimus	10043882	5040	Tinnitus	Nervous system disorders
sirolimus	10043882	5040	Tinnitus	Ear and labyrinth disorders
tretinoin	10043882	5538	Tinnitus	Nervous system disorders
tretinoin	10043882	5538	Tinnitus	Ear and labyrinth disorders
thioridazine	10044066	5452	Torsade de pointes	Cardiac disorders
trifluoperazine	10044066	5566	Torsade de pointes	Cardiac disorders
thioridazine	10044074	5452	Torticollis	Musculoskeletal and connective tissue disorders
thioridazine	10044074	5452	Torticollis	Nervous system disorders
trifluoperazine	10044074	5566	Torticollis	Musculoskeletal and connective tissue disorders
trifluoperazine	10044074	5566	Torticollis	Nervous system disorders
sirolimus	10044439	5040	Transplant rejection	Immune system disorders
sirolimus	10044439	5040	Transplant rejection	Injury, poisoning and procedural complications
thioridazine	10044565	5452	Tremor	Nervous system disorders
levothyroxine sodium	10044565	853	Tremor	Nervous system disorders
daunorubicin	10044565	2958	Tremor	Nervous system disorders
tretinoin	10044565	5538	Tremor	Nervous system disorders
trifluoperazine	10044565	5566	Tremor	Nervous system disorders
sirolimus	10044565	5040	Tremor	Nervous system disorders
trifluoperazine	10044684	5566	Trismus	Nervous system disorders
trifluoperazine	10044684	5566	Trismus	Musculoskeletal and connective tissue disorders
thioridazine	10044684	5452	Trismus	Nervous system disorders
thioridazine	10044684	5452	Trismus	Musculoskeletal and connective tissue disorders
sirolimus	10044755	5040	Tuberculosis	Infections and infestations
tretinoin	10045285	5538	Ulcer	General disorders and administration site conditions
daunorubicin	10045285	2958	Ulcer	General disorders and administration site conditions
sirolimus	10046306	5040	Upper respiratory tract infection	Respiratory, thoracic and mediastinal disorders
sirolimus	10046306	5040	Upper respiratory tract infection	Infections and infestations
vorinostat	10046306	5311	Upper respiratory tract infection	Respiratory, thoracic and mediastinal disorders
vorinostat	10046306	5311	Upper respiratory tract infection	Infections and infestations
vorinostat	10046406	5311	Ureteric obstruction	Renal and urinary disorders
sirolimus	10046445	5040	Urethral disorder	Renal and urinary disorders
tretinoin	10046445	5538	Urethral disorder	Renal and urinary disorders
sirolimus	10046543	5040	Urinary incontinence	Renal and urinary disorders
sirolimus	10046543	5040	Urinary incontinence	Nervous system disorders
sirolimus	10046555	5040	Urinary retention	Renal and urinary disorders
trifluoperazine	10046555	5566	Urinary retention	Renal and urinary disorders
tretinoin	10046566	5538	Urinary tract disorder	Renal and urinary disorders
sirolimus	10046566	5040	Urinary tract disorder	Renal and urinary disorders
sirolimus	10046571	5040	Urinary tract infection	Renal and urinary disorders
sirolimus	10046571	5040	Urinary tract infection	Infections and infestations
tretinoin	10046571	5538	Urinary tract infection	Renal and urinary disorders
tretinoin	10046571	5538	Urinary tract infection	Infections and infestations
sirolimus	10046607	5040	Urine abnormality	Renal and urinary disorders
levothyroxine sodium	10046735	853	Urticaria	Skin and subcutaneous tissue disorders
levothyroxine sodium	10046735	853	Urticaria	Immune system disorders
daunorubicin	10046735	2958	Urticaria	Skin and subcutaneous tissue disorders
daunorubicin	10046735	2958	Urticaria	Immune system disorders
trifluoperazine	10046735	5566	Urticaria	Skin and subcutaneous tissue disorders
trifluoperazine	10046735	5566	Urticaria	Immune system disorders
tretinoin	10046735	5538	Urticaria	Skin and subcutaneous tissue disorders
tretinoin	10046735	5538	Urticaria	Immune system disorders
rifabutin	10046851	5361912	Uveitis	Immune system disorders
rifabutin	10046851	5361912	Uveitis	Eye disorders
tretinoin	10047115	5538	Vasculitis	Immune system disorders
tretinoin	10047115	5538	Vasculitis	Vascular disorders
thioridazine	10047281	5452	Ventricular arrhythmia	Cardiac disorders
trifluoperazine	10047281	5566	Ventricular arrhythmia	Cardiac disorders
thioridazine	10047284	5452	Cardiac arrest	Cardiac disorders
tretinoin	10047284	5538	Cardiac arrest	Cardiac disorders
daunorubicin	10047284	2958	Cardiac arrest	Cardiac disorders
levothyroxine sodium	10047284	853	Cardiac arrest	Cardiac disorders
trifluoperazine	10047284	5566	Cardiac arrest	Cardiac disorders
daunorubicin	10047289	2958	Ventricular extrasystoles	Cardiac disorders
thioridazine	10047302	5452	Ventricular tachycardia	Cardiac disorders
sirolimus	10047461	5040	Viral infection	Infections and infestations
daunorubicin	10047461	2958	Viral infection	Infections and infestations
trifluoperazine	10047513	5566	Vision blurred	Nervous system disorders
trifluoperazine	10047513	5566	Vision blurred	Eye disorders
thioridazine	10047513	5452	Vision blurred	Nervous system disorders
thioridazine	10047513	5452	Vision blurred	Eye disorders
tretinoin	10047513	5538	Vision blurred	Nervous system disorders
tretinoin	10047513	5538	Vision blurred	Eye disorders
tretinoin	10047555	5538	Scotoma	Eye disorders
tretinoin	10047555	5538	Scotoma	Nervous system disorders
tretinoin	10047571	5538	Visual impairment	Eye disorders
sirolimus	10047571	5040	Visual impairment	Eye disorders
daunorubicin	10047571	2958	Visual impairment	Eye disorders
levothyroxine sodium	10047700	853	Vomiting	Gastrointestinal disorders
thioridazine	10047700	5452	Vomiting	Gastrointestinal disorders
sirolimus	10047700	5040	Vomiting	Gastrointestinal disorders
daunorubicin	10047700	2958	Vomiting	Gastrointestinal disorders
tretinoin	10047700	5538	Vomiting	Gastrointestinal disorders
rifabutin	10047700	5361912	Vomiting	Gastrointestinal disorders
vorinostat	10047700	5311	Vomiting	Gastrointestinal disorders
tretinoin	10047895	5538	Weight decreased	Investigations
sirolimus	10047895	5040	Weight decreased	Investigations
levothyroxine sodium	10047895	853	Weight decreased	Investigations
vorinostat	10047895	5311	Weight decreased	Investigations
tretinoin	10047899	5538	Weight increased	Investigations
thioridazine	10047899	5452	Weight increased	Investigations
trifluoperazine	10047899	5566	Weight increased	Investigations
sirolimus	10047899	5040	Weight increased	Investigations
levothyroxine sodium	10047924	853	Wheezing	Respiratory, thoracic and mediastinal disorders
tretinoin	10047924	5538	Wheezing	Respiratory, thoracic and mediastinal disorders
rifabutin	10047942	5361912	White blood cell count decreased	Investigations
sirolimus	10048038	5040	Wound infection	Injury, poisoning and procedural complications
sirolimus	10048038	5040	Wound infection	Infections and infestations
tretinoin	10048218	5538	Xeroderma	Skin and subcutaneous tissue disorders
tretinoin	10048221	5538	Xerophthalmia	Metabolism and nutrition disorders
tretinoin	10048221	5538	Xerophthalmia	Eye disorders
daunorubicin	10048610	2958	Cardiotoxicity	Cardiac disorders
daunorubicin	10048610	2958	Cardiotoxicity	Injury, poisoning and procedural complications
sirolimus	10048642	5040	Lymphocele	Blood and lymphatic system disorders
sirolimus	10048642	5040	Lymphocele	Vascular disorders
sirolimus	10048642	5040	Lymphocele	Neoplasms benign, malignant and unspecified (incl cysts and polyps)
tretinoin	10048663	5538	Agnosia	Psychiatric disorders
tretinoin	10048663	5538	Agnosia	Nervous system disorders
sirolimus	10048748	5040	Graft loss	Injury, poisoning and procedural complications
rifabutin	10048768	5361912	Skin disorder	Skin and subcutaneous tissue disorders
trifluoperazine	10048768	5566	Skin disorder	Skin and subcutaneous tissue disorders
tretinoin	10048768	5538	Skin disorder	Skin and subcutaneous tissue disorders
sirolimus	10048768	5040	Skin disorder	Skin and subcutaneous tissue disorders
tretinoin	10048865	5538	Hearing impaired	Ear and labyrinth disorders
levothyroxine sodium	10048907	853	Craniosynostosis	Musculoskeletal and connective tissue disorders
vorinostat	10048960	5311	Streptococcal sepsis	Infections and infestations
tretinoin	10048962	5538	Brain oedema	Injury, poisoning and procedural complications
tretinoin	10048962	5538	Brain oedema	Nervous system disorders
trifluoperazine	10048962	5566	Brain oedema	Injury, poisoning and procedural complications
trifluoperazine	10048962	5566	Brain oedema	Nervous system disorders
tretinoin	10049119	5538	Emotional distress	Psychiatric disorders
rifabutin	10049119	5361912	Emotional distress	Psychiatric disorders
levothyroxine sodium	10049889	853	Craniosynostosis	Musculoskeletal and connective tissue disorders
levothyroxine sodium	10049889	853	Craniosynostosis	Congenital, familial and genetic disorders
trifluoperazine	10050551	5566	Lupus-like syndrome	Immune system disorders
trifluoperazine	10050551	5566	Lupus-like syndrome	Musculoskeletal and connective tissue disorders
trifluoperazine	10050551	5566	Lupus-like syndrome	Skin and subcutaneous tissue disorders
vorinostat	10051018	5311	Streptococcal sepsis	Infections and infestations
sirolimus	10051055	5040	Deep vein thrombosis	Vascular disorders
vorinostat	10051055	5311	Deep vein thrombosis	Vascular disorders
tretinoin	10051253	5538	Ochronosis	Musculoskeletal and connective tissue disorders
tretinoin	10051253	5538	Ochronosis	Skin and subcutaneous tissue disorders
tretinoin	10051283	5538	Fluid imbalance	Metabolism and nutrition disorders
sirolimus	10051358	5040	Post transplant lymphoproliferative disorder	Neoplasms benign, malignant and unspecified (incl cysts and polyps)
sirolimus	10051358	5040	Post transplant lymphoproliferative disorder	Infections and infestations
sirolimus	10051358	5040	Post transplant lymphoproliferative disorder	Blood and lymphatic system disorders
tretinoin	10051482	5538	Prostatomegaly	Reproductive system and breast disorders
levothyroxine sodium	10051592	853	Acute coronary syndrome	Cardiac disorders
levothyroxine sodium	10051592	853	Acute coronary syndrome	Vascular disorders
tretinoin	10051592	5538	Acute coronary syndrome	Cardiac disorders
tretinoin	10051592	5538	Acute coronary syndrome	Vascular disorders
vorinostat	10051592	5311	Acute coronary syndrome	Cardiac disorders
vorinostat	10051592	5311	Acute coronary syndrome	Vascular disorders
daunorubicin	10051592	2958	Acute coronary syndrome	Cardiac disorders
daunorubicin	10051592	2958	Acute coronary syndrome	Vascular disorders
tretinoin	10051608	5538	Thrombocytosis	Investigations
sirolimus	10052428	5040	Wound	Injury, poisoning and procedural complications
tretinoin	10052554	5538	Foetor hepaticus	Hepatobiliary disorders
tretinoin	10052554	5538	Foetor hepaticus	Gastrointestinal disorders
sirolimus	10052805	5040	Drug tolerance decreased	General disorders and administration site conditions
sirolimus	10053123	5040	Protein urine present	Investigations
vorinostat	10053123	5311	Protein urine present	Investigations
sirolimus	10053156	5040	Musculoskeletal discomfort	Musculoskeletal and connective tissue disorders
rifabutin	10053156	5361912	Musculoskeletal discomfort	Musculoskeletal and connective tissue disorders
levothyroxine sodium	10053156	853	Musculoskeletal discomfort	Musculoskeletal and connective tissue disorders
daunorubicin	10053156	2958	Musculoskeletal discomfort	Musculoskeletal and connective tissue disorders
tretinoin	10053156	5538	Musculoskeletal discomfort	Musculoskeletal and connective tissue disorders
daunorubicin	10054196	2958	Affect lability	Psychiatric disorders
levothyroxine sodium	10054196	853	Affect lability	Psychiatric disorders
sirolimus	10054196	5040	Affect lability	Psychiatric disorders
rifabutin	10054716	5361912	Eye disorder	Eye disorders
tretinoin	10054786	5538	Skin burning sensation	Skin and subcutaneous tissue disorders
tretinoin	10054786	5538	Skin burning sensation	Nervous system disorders
thioridazine	10055032	5452	Electrocardiogram U-wave abnormality	Investigations
sirolimus	10055798	5040	Haemorrhage	Vascular disorders
tretinoin	10055798	5538	Haemorrhage	Vascular disorders
thioridazine	10056375	5452	Cholestasis	Hepatobiliary disorders
trifluoperazine	10056375	5566	Cholestasis	Hepatobiliary disorders
trifluoperazine	10056437	5566	Parkinsonian rest tremor	Nervous system disorders
levothyroxine sodium	10057040	853	Temperature intolerance	General disorders and administration site conditions
daunorubicin	10057071	2958	Rectal tenesmus	Musculoskeletal and connective tissue disorders
daunorubicin	10057071	2958	Rectal tenesmus	Gastrointestinal disorders
sirolimus	10057372	5040	Paraesthesia oral	Nervous system disorders
sirolimus	10057372	5040	Paraesthesia oral	Gastrointestinal disorders
tretinoin	10058049	5538	Application site pain	General disorders and administration site conditions
tretinoin	10058049	5538	Application site pain	Injury, poisoning and procedural complications
sirolimus	10058909	5040	Muscle relaxant therapy	Surgical and medical procedures
vorinostat	10059024	5311	Gastrointestinal toxicity	Injury, poisoning and procedural complications
vorinostat	10059024	5311	Gastrointestinal toxicity	Gastrointestinal disorders
sirolimus	10059245	5040	Angiopathy	Vascular disorders
rifabutin	10059570	5361912	Blood alkaline phosphatase increased	Investigations
sirolimus	10059570	5040	Blood alkaline phosphatase increased	Investigations
sirolimus	10059895	5040	Oliguria	Investigations
sirolimus	10059896	5040	Urine output increased	Investigations
daunorubicin	10059896	2958	Urine output increased	Investigations
daunorubicin	10060708	2958	Induration	General disorders and administration site conditions
rifabutin	10060795	5361912	Hepatic enzyme increased	Investigations
daunorubicin	10060800	2958	Hot flush	Reproductive system and breast disorders
daunorubicin	10060800	2958	Hot flush	Vascular disorders
daunorubicin	10060800	2958	Hot flush	General disorders and administration site conditions
daunorubicin	10060856	2958	Recall phenomenon	Injury, poisoning and procedural complications
daunorubicin	10060856	2958	Recall phenomenon	Skin and subcutaneous tissue disorders
tretinoin	10060860	5538	Neurological symptom	Nervous system disorders
rifabutin	10060919	5361912	Congenital anomaly	Pregnancy, puerperium and perinatal conditions
rifabutin	10060919	5361912	Congenital anomaly	Congenital, familial and genetic disorders
rifabutin	10060945	5361912	Bacterial infection	Infections and infestations
sirolimus	10060945	5040	Bacterial infection	Infections and infestations
sirolimus	10061021	5040	Breast disorder	Reproductive system and breast disorders
daunorubicin	10061024	2958	Cardiac disorder	Cardiac disorders
sirolimus	10061024	5040	Cardiac disorder	Cardiac disorders
rifabutin	10061087	5361912	Connective tissue disorder	Musculoskeletal and connective tissue disorders
sirolimus	10061087	5040	Connective tissue disorder	Musculoskeletal and connective tissue disorders
daunorubicin	10061116	2958	Electrocardiogram change	Investigations
vorinostat	10061124	5311	Enterococcal infection	Infections and infestations
tretinoin	10061169	5538	Embolism	Vascular disorders
vorinostat	10061169	5311	Embolism	Vascular disorders
sirolimus	10061210	5040	Hormone level abnormal	Investigations
sirolimus	10061217	5040	Infestation	Infections and infestations
sirolimus	10061217	5040	Infestation	Skin and subcutaneous tissue disorders
sirolimus	10061232	5040	Lymphoproliferative disorder	Blood and lymphatic system disorders
sirolimus	10061232	5040	Lymphoproliferative disorder	Neoplasms benign, malignant and unspecified (incl cysts and polyps)
tretinoin	10061255	5538	Ischaemia	Vascular disorders
vorinostat	10061256	5311	Ischaemic stroke	Nervous system disorders
vorinostat	10061256	5311	Ischaemic stroke	Vascular disorders
tretinoin	10061273	5538	Malnutrition	Metabolism and nutrition disorders
sirolimus	10061273	5040	Malnutrition	Metabolism and nutrition disorders
sirolimus	10061280	5040	Mediastinal disorder	Respiratory, thoracic and mediastinal disorders
thioridazine	10061284	5452	Mental disorder	Psychiatric disorders
tretinoin	10061367	5538	Spinal cord disorder	Nervous system disorders
rifabutin	10061414	5361912	White blood cell disorder	Blood and lymphatic system disorders
thioridazine	10061428	5452	Decreased appetite	General disorders and administration site conditions
thioridazine	10061428	5452	Decreased appetite	Metabolism and nutrition disorders
rifabutin	10061428	5361912	Decreased appetite	General disorders and administration site conditions
rifabutin	10061428	5361912	Decreased appetite	Metabolism and nutrition disorders
daunorubicin	10061428	2958	Decreased appetite	General disorders and administration site conditions
daunorubicin	10061428	2958	Decreased appetite	Metabolism and nutrition disorders
trifluoperazine	10061428	5566	Decreased appetite	General disorders and administration site conditions
trifluoperazine	10061428	5566	Decreased appetite	Metabolism and nutrition disorders
tretinoin	10061428	5538	Decreased appetite	General disorders and administration site conditions
tretinoin	10061428	5538	Decreased appetite	Metabolism and nutrition disorders
vorinostat	10061428	5311	Decreased appetite	General disorders and administration site conditions
vorinostat	10061428	5311	Decreased appetite	Metabolism and nutrition disorders
sirolimus	10061428	5040	Decreased appetite	General disorders and administration site conditions
sirolimus	10061428	5040	Decreased appetite	Metabolism and nutrition disorders
sirolimus	10061461	5040	Erectile dysfunction	Psychiatric disorders
sirolimus	10061461	5040	Erectile dysfunction	Reproductive system and breast disorders
trifluoperazine	10061461	5566	Erectile dysfunction	Psychiatric disorders
trifluoperazine	10061461	5566	Erectile dysfunction	Reproductive system and breast disorders
sirolimus	10061520	5040	Ill-defined disorder	General disorders and administration site conditions
tretinoin	10061520	5538	Ill-defined disorder	General disorders and administration site conditions
daunorubicin	10061520	2958	Ill-defined disorder	General disorders and administration site conditions
sirolimus	10061529	5040	Polyp	General disorders and administration site conditions
sirolimus	10061529	5040	Polyp	Neoplasms benign, malignant and unspecified (incl cysts and polyps)
thioridazine	10061590	5452	Blood disorder	Blood and lymphatic system disorders
trifluoperazine	10061590	5566	Blood disorder	Blood and lymphatic system disorders
thioridazine	10061920	5452	Psychotic disorder	Psychiatric disorders
sirolimus	10062000	5040	Hepatobiliary disease	Hepatobiliary disorders
rifabutin	10062000	5361912	Hepatobiliary disease	Hepatobiliary disorders
sirolimus	10062060	5040	Hyperlipidaemia	Metabolism and nutrition disorders
tretinoin	10062060	5538	Hyperlipidaemia	Metabolism and nutrition disorders
trifluoperazine	10062080	5566	Pigmentation disorder	Skin and subcutaneous tissue disorders
sirolimus	10062207	5040	Mycobacterial infection	Infections and infestations
sirolimus	10062226	5040	Urine analysis abnormal	Investigations
sirolimus	10062237	5040	Renal impairment	Renal and urinary disorders
tretinoin	10062237	5538	Renal impairment	Renal and urinary disorders
daunorubicin	10062237	2958	Renal impairment	Renal and urinary disorders
sirolimus	10062325	5040	Congenital arterial malformation	Congenital, familial and genetic disorders
sirolimus	10062325	5040	Congenital arterial malformation	Vascular disorders
sirolimus	10063045	5040	Effusion	General disorders and administration site conditions
tretinoin	10063057	5538	Cystitis noninfective	Renal and urinary disorders
sirolimus	10063119	5040	Anaphylactoid reaction	Immune system disorders
sirolimus	10063119	5040	Anaphylactoid reaction	Vascular disorders
daunorubicin	10063119	2958	Anaphylactoid reaction	Immune system disorders
daunorubicin	10063119	2958	Anaphylactoid reaction	Vascular disorders
trifluoperazine	10063119	5566	Anaphylactoid reaction	Immune system disorders
trifluoperazine	10063119	5566	Anaphylactoid reaction	Vascular disorders
sirolimus	10063209	5040	Chronic allograft nephropathy	Injury, poisoning and procedural complications
sirolimus	10063209	5040	Chronic allograft nephropathy	Immune system disorders
sirolimus	10063209	5040	Chronic allograft nephropathy	Renal and urinary disorders
tretinoin	10065016	5538	Post-traumatic pain	Injury, poisoning and procedural complications
tretinoin	10065016	5538	Post-traumatic pain	General disorders and administration site conditions
thioridazine	10065341	5452	Ventricular tachycardia	Cardiac disorders
daunorubicin	10065553	2958	Pancytopenia	Blood and lymphatic system disorders
sirolimus	10065553	5040	Pancytopenia	Blood and lymphatic system disorders
trifluoperazine	10065553	5566	Pancytopenia	Blood and lymphatic system disorders
vorinostat	10065553	5311	Pancytopenia	Blood and lymphatic system disorders
rifabutin	10065553	5361912	Pancytopenia	Blood and lymphatic system disorders
thioridazine	10065553	5452	Pancytopenia	Blood and lymphatic system disorders
tretinoin	10065716	5538	Pharyngitis	Respiratory, thoracic and mediastinal disorders
sirolimus	10065716	5040	Pharyngitis	Respiratory, thoracic and mediastinal disorders
sirolimus	10065838	5040	Otitis media	Ear and labyrinth disorders
sirolimus	10067125	5040	Liver injury	Hepatobiliary disorders
sirolimus	10067125	5040	Liver injury	Injury, poisoning and procedural complications
trifluoperazine	10067125	5566	Liver injury	Hepatobiliary disorders
trifluoperazine	10067125	5566	Liver injury	Injury, poisoning and procedural complications
rifabutin	10067184	5361912	Burkitt's lymphoma	Neoplasms benign, malignant and unspecified (incl cysts and polyps)
rifabutin	10067184	5361912	Burkitt's lymphoma	Blood and lymphatic system disorders
sirolimus	10067472	5040	Organising pneumonia	Respiratory, thoracic and mediastinal disorders
sirolimus	10067757	5040	Focal segmental glomerulosclerosis	Renal and urinary disorders
trifluoperazine	10067967	5566	Brain injury	Psychiatric disorders
trifluoperazine	10067967	5566	Brain injury	Nervous system disorders
daunorubicin	10068286	2958	Anorectal discomfort	Gastrointestinal disorders
sirolimus	10068348	5040	X-linked lymphoproliferative syndrome	Congenital, familial and genetic disorders
sirolimus	10068348	5040	X-linked lymphoproliferative syndrome	Blood and lymphatic system disorders
sirolimus	10068348	5040	X-linked lymphoproliferative syndrome	Infections and infestations
sirolimus	10068348	5040	X-linked lymphoproliferative syndrome	Neoplasms benign, malignant and unspecified (incl cysts and polyps)
sirolimus	10068348	5040	X-linked lymphoproliferative syndrome	Immune system disorders
tretinoin	10070834	5538	Sensitisation	General disorders and administration site conditions
tretinoin	10070834	5538	Sensitisation	Immune system disorders
sirolimus	10070863	5040	Toxicity to various agents	Injury, poisoning and procedural complications
tretinoin	10071299	5538	Slow speech	Nervous system disorders
tretinoin	10071299	5538	Slow speech	Psychiatric disorders
sirolimus	10073755	5040	Pneumocystis jirovecii pneumonia	Infections and infestations
sirolimus	10073755	5040	Pneumocystis jirovecii pneumonia	Respiratory, thoracic and mediastinal disorders
sirolimus	10074170	5040	Candida infection	Infections and infestations
tretinoin	10074170	5538	Candida infection	Infections and infestations
